# Supplementary material for: Exploring the Frontier of Cyclic Dipeptides: A Bioinformatics Approach to Potential Therapeutic Applications in Schizophrenia
Source: Int J Mol Sci. 2024 Oct 24;25(21):11421. doi: 10.3390/ijms252111421 (PMC11546255; doi:10.3390/ijms252111421)
Supplement: Supplementary file 1 [file ijms-25-11421-s001.zip]

Archive with 1 entries (1 files):
- ijms-3197832-supplementary.xlsx
