# Supplementary material for: Exploring the Frontier of Cyclic Dipeptides: A Bioinformatics Approach to Potential Therapeutic Applications in Schizophrenia
Source: Int J Mol Sci. 2024 Oct 24;25(21):11421. doi: 10.3390/ijms252111421 (PMC11546255; doi:10.3390/ijms252111421)
Supplement: Supplementary file 1 [file ijms-25-11421-s001.zip › ijms-3197832-supplementary.xlsx]

## Sheet: Table S1
Table S1 The information of 137 cyclic dipeptide compounds (CDPs)
NO.	CID	PubChem ID	Compounds Name	MW	MF	Inchi	Isosmiles	Canonicalsmiles	Polar Area	Heavycnt	Heavy atoms	Aromatic heavy atoms	Rotatable bonds	H-bond acceptors	H-bond donors	XlogP
1	cid57369966	57369966	L-3,6-Bis(5-(|A-amino-|A-carboxyethyl)ethyl)-2,5-diketopiperazine	408.5	C14H24N4O6S2	InChI=1S/C14H24N4O6S2/c15-7(13(21)22)5-25-3-1-9-11(19)18-10(12(20)17-9)2-4-26-6-8(16)14(23)24/h7-10H,1-6,15-16H2,(H,17,20)(H,18,19)(H,21,22)(H,23,24)/t7-,8-,9-,10-/m0/s1	C(CSC[C@@H](C(=O)O)N)[C@H]1C(=O)N[C@H](C(=O)N1)CCSC[C@@H](C(=O)O)N	C(CSCC(C(=O)O)N)C1C(=O)NC(C(=O)N1)CCSCC(C(=O)O)N	235	26	26	0	12	8	6	-6.41
2	cid29982753	29982753	Lisinopril R,S,S-diketopiperazine	387.5	C21H29N3O4	InChI=1S/C21H29N3O4/c22-13-5-4-9-17-19(25)23-14-6-10-16(23)20(26)24(17)18(21(27)28)12-11-15-7-2-1-3-8-15/h1-3,7-8,16-18H,4-6,9-14,22H2,(H,27,28)/t16-,17+,18+/m1/s1	C1C[C@@H]2C(=O)N([C@H](C(=O)N2C1)CCCCN)[C@@H](CCC3=CC=CC=C3)C(=O)O	C1CC2C(=O)N(C(C(=O)N2C1)CCCCN)C(CCC3=CC=CC=C3)C(=O)O	104	28	28	6	9	5	2	-0.59
3	cid71752645	71752645	Trandolapril-d5 Diketopiperazine	412.5	C24H32N2O4	InChI=1S/C24H32N2O4/c1-3-30-24(29)20(14-13-17-9-5-4-6-10-17)25-16(2)22(27)26-19-12-8-7-11-18(19)15-21(26)23(25)28/h4-6,9-10,16,18-21H,3,7-8,11-15H2,1-2H3/t16-,18+,19-,20+,21-/m0/s1	CCOC(=O)[C@@H](CCC1=CC=CC=C1)N2[C@H](C(=O)N3[C@H]4CCCC[C@@H]4C[C@H]3C2=O)C	CCOC(=O)C(CCC1=CC=CC=C1)N2C(C(=O)N3C4CCCCC4CC3C2=O)C	66.9	30	30	6	7	4	0	3.97
4	cid154731366	154731366	Ramipril diketopiperazine (EP Impurity D)	398.5	C23H30N2O4	InChI=1S/C23H30N2O4/c1-3-29-23(28)19(13-12-16-8-5-4-6-9-16)24-15(2)21(26)25-18-11-7-10-17(18)14-20(25)22(24)27/h4-6,8-9,15,17-20H,3,7,10-14H2,1-2H3/t15?,17-,18-,19-,20?/m0/s1	CCOC(=O)[C@H](CCC1=CC=CC=C1)N2C(C(=O)N3[C@H]4CCC[C@H]4CC3C2=O)C	CCOC(=O)C(CCC1=CC=CC=C1)N2C(C(=O)N3C4CCCC4CC3C2=O)C	66.9	29	29	6	7	4	0	3.43
5	cid53356360	53356360	Bis-diene diketopiperazine 45	294.3	C18H18N2O2	InChI=1S/C18H18N2O2/c21-17-15-9-11-5-1-3-7-13(11)19(15)18(22)16-10-12-6-2-4-8-14(12)20(16)17/h1-8,11-16H,9-10H2/t11-,12-,13-,14-,15+,16+/m1/s1	C1[C@H]2C=CC=C[C@H]2N3[C@@H]1C(=O)N4[C@H](C3=O)C[C@@H]5[C@H]4C=CC=C5	C1C2C=CC=CC2N3C1C(=O)N4C(C3=O)CC5C4C=CC=C5	40.6	22	22	0	0	2	0	2
6	cid14520363	14520363	Ramipril Diketopiperazine	398.5	C23H30N2O4	InChI=1S/C23H30N2O4/c1-3-29-23(28)19(13-12-16-8-5-4-6-9-16)24-15(2)21(26)25-18-11-7-10-17(18)14-20(25)22(24)27/h4-6,8-9,15,17-20H,3,7,10-14H2,1-2H3/t15-,17-,18-,19-,20-/m0/s1	CCOC(=O)[C@H](CCC1=CC=CC=C1)N2[C@H](C(=O)N3[C@H]4CCC[C@H]4C[C@H]3C2=O)C	CCOC(=O)C(CCC1=CC=CC=C1)N2C(C(=O)N3C4CCCC4CC3C2=O)C	66.9	29	29	6	7	4	0	3.43
7	cid10342090	10342090	Diketopiperazine derivative OF quinapril	420.5	C25H28N2O4	InChI=1S/C25H28N2O4/c1-3-31-25(30)21(14-13-18-9-5-4-6-10-18)27-17(2)23(28)26-16-20-12-8-7-11-19(20)15-22(26)24(27)29/h4-12,17,21-22H,3,13-16H2,1-2H3	CCOC(=O)C(CCC1=CC=CC=C1)N2C(C(=O)N3CC4=CC=CC=C4CC3C2=O)C	CCOC(=O)C(CCC1=CC=CC=C1)N2C(C(=O)N3CC4=CC=CC=C4CC3C2=O)C	66.9	31	31	12	7	4	0	3.66
8	cid53356362	53356362	Bis-(methylthio)diketopiperazine 55	386.5	C20H22N2O2S2	InChI=1S/C20H22N2O2S2/c1-25-19-11-13-7-3-5-9-15(13)21(19)18(24)20(26-2)12-14-8-4-6-10-16(14)22(20)17(19)23/h3-10,13-16H,11-12H2,1-2H3/t13-,14-,15-,16-,19-,20-/m1/s1	CS[C@@]12C[C@H]3C=CC=C[C@H]3N1C(=O)[C@@]4(C[C@H]5C=CC=C[C@H]5N4C2=O)SC	CSC12CC3C=CC=CC3N1C(=O)C4(CC5C=CC=CC5N4C2=O)SC	91.2	26	26	0	2	2	0	3.14
9	cid129854922	129854922	(s)-3-Benzyl-1,4-dimethyl-2,5-diketopiperazine	232.28	C13H16N2O2	InChI=1S/C13H16N2O2/c1-14-9-12(16)15(2)11(13(14)17)8-10-6-4-3-5-7-10/h3-7,11H,8-9H2,1-2H3/t11-/m0/s1	CN1CC(=O)N([C@H](C1=O)CC2=CC=CC=C2)C	CN1CC(=O)N(C(C1=O)CC2=CC=CC=C2)C	40.6	17	17	6	2	2	0	1.05
10	cid122361615	122361615	Ramiprilat Diketopiperazine-d5	375.5	C21H26N2O4	InChI=1S/C21H26N2O4/c1-13-19(24)23-16-9-5-8-15(16)12-18(23)20(25)22(13)17(21(26)27)11-10-14-6-3-2-4-7-14/h2-4,6-7,13,15-18H,5,8-12H2,1H3,(H,26,27)/t13-,15-,16-,17-,18-/m0/s1/i2D,3D,4D,6D,7D	[2H]C1=C(C(=C(C(=C1[2H])[2H])CC[C@@H](C(=O)O)N2[C@H](C(=O)N3[C@H]4CCC[C@H]4C[C@H]3C2=O)C)[2H])[2H]	CC1C(=O)N2C3CCCC3CC2C(=O)N1C(CCC4=CC=CC=C4)C(=O)O	77.9	27	27	6	5	4	1	2.73
11	cid124518625	124518625	Ampicillin diketopiperazine	349.4	C16H19N3O4S	InChI=1S/C16H19N3O4S/c1-16(2)11(15(22)23)19-14(24-16)10-13(21)17-9(12(20)18-10)8-6-4-3-5-7-8/h3-7,9-11,14,19H,1-2H3,(H,17,21)(H,18,20)(H,22,23)/t9-,10-,11+,14-/m1/s1	CC1([C@@H](N[C@H](S1)[C@H]2C(=O)N[C@@H](C(=O)N2)C3=CC=CC=C3)C(=O)O)C	CC1(C(NC(S1)C2C(=O)NC(C(=O)N2)C3=CC=CC=C3)C(=O)O)C	133	24	24	6	3	5	4	-1.45
12	cid131700683	131700683	Moexipril Diketopiperazine	480.6	C27H32N2O6	InChI=1S/C27H32N2O6/c1-5-35-27(32)21(12-11-18-9-7-6-8-10-18)29-17(2)25(30)28-16-20-15-24(34-4)23(33-3)14-19(20)13-22(28)26(29)31/h6-10,14-15,17,21-22H,5,11-13,16H2,1-4H3/t17-,21+,22+/m0/s1	CCOC(=O)[C@@H](CCC1=CC=CC=C1)N2[C@H](C(=O)N3CC4=CC(=C(C=C4C[C@@H]3C2=O)OC)OC)C	CCOC(=O)C(CCC1=CC=CC=C1)N2C(C(=O)N3CC4=CC(=C(C=C4CC3C2=O)OC)OC)C	85.4	35	35	12	9	6	0	3.6
13	cid162641307	162641307	Trandolapril diketopiperazine-d5	417.6	C24H32N2O4	InChI=1S/C24H32N2O4/c1-3-30-24(29)20(14-13-17-9-5-4-6-10-17)25-16(2)22(27)26-19-12-8-7-11-18(19)15-21(26)23(25)28/h4-6,9-10,16,18-21H,3,7-8,11-15H2,1-2H3/t16-,18+,19-,20-,21-/m0/s1/i4D,5D,6D,9D,10D	[2H]C1=C(C(=C(C(=C1[2H])[2H])CC[C@@H](C(=O)OCC)N2[C@H](C(=O)N3[C@H]4CCCC[C@@H]4C[C@H]3C2=O)C)[2H])[2H]	CCOC(=O)C(CCC1=CC=CC=C1)N2C(C(=O)N3C4CCCCC4CC3C2=O)C	66.9	30	30	6	7	4	0	3.97
14	cid20839113	20839113	TDD; Tryptophandehydrobutyrine diketopiperazine	283.32	C16H17N3O2	InChI=1S/C16H17N3O2/c1-3-12-16(21)19(2)14(15(20)18-12)8-10-9-17-13-7-5-4-6-11(10)13/h3-7,9,14,17H,8H2,1-2H3,(H,18,20)/b12-3+	C/C=C/1\C(=O)N(C(C(=O)N1)CC2=CNC3=CC=CC=C32)C	CC=C1C(=O)N(C(C(=O)N1)CC2=CNC3=CC=CC=C32)C	65.2	21	21	9	2	2	2	1.85
15	cid46782857	46782857	Ramiprilat Diketopiperazine	375.5	C21H26N2O4	InChI=1S/C21H26N2O4/c1-13-19(24)23-16-9-5-8-15(16)12-18(23)20(25)22(13)17(21(26)27)11-10-14-6-3-2-4-7-14/h2-4,6-7,13,15-18H,5,8-12H2,1H3,(H,26,27)/t13-,15-,16-,17+,18-/m0/s1/i2D,3D,4D,6D,7D	[2H]C1=C(C(=C(C(=C1[2H])[2H])CC[C@H](C(=O)O)N2[C@H](C(=O)N3[C@H]4CCC[C@H]4C[C@H]3C2=O)C)[2H])[2H]	CC1C(=O)N2C3CCCC3CC2C(=O)N1C(CCC4=CC=CC=C4)C(=O)O	77.9	27	27	6	5	4	1	2.73
16	cid14962498	14962498	Enalapril Diketopiperazine	358.4	C20H26N2O4	InChI=1S/C20H26N2O4/c1-3-26-20(25)17(12-11-15-8-5-4-6-9-15)22-14(2)18(23)21-13-7-10-16(21)19(22)24/h4-6,8-9,14,16-17H,3,7,10-13H2,1-2H3/t14-,16-,17-/m0/s1	CCOC(=O)[C@H](CCC1=CC=CC=C1)N2[C@H](C(=O)N3CCC[C@H]3C2=O)C	CCOC(=O)C(CCC1=CC=CC=C1)N2C(C(=O)N3CCCC3C2=O)C	66.9	26	26	6	7	4	0	2.62
17	cid29982756	29982756	Lisinopril S,S,S-Diketopiperazine	387.5	C21H29N3O4	InChI=1S/C21H29N3O4/c22-13-5-4-9-17-19(25)23-14-6-10-16(23)20(26)24(17)18(21(27)28)12-11-15-7-2-1-3-8-15/h1-3,7-8,16-18H,4-6,9-14,22H2,(H,27,28)/t16-,17-,18-/m0/s1	C1C[C@H]2C(=O)N([C@H](C(=O)N2C1)CCCCN)[C@@H](CCC3=CC=CC=C3)C(=O)O	C1CC2C(=O)N(C(C(=O)N2C1)CCCCN)C(CCC3=CC=CC=C3)C(=O)O	104	28	28	6	9	5	2	-0.59
18	cid550216	550216	1,4-Bis(trifluoroacetyl)-3-(2-methylpropyl)-6-(1-methylpropyl)-2,5-diketopiperazine	418.33	C16H20F6N2O4	InChI=1S/C16H20F6N2O4/c1-5-8(4)10-12(26)23(13(27)15(17,18)19)9(6-7(2)3)11(25)24(10)14(28)16(20,21)22/h7-10H,5-6H2,1-4H3	CCC(C)C1C(=O)N(C(C(=O)N1C(=O)C(F)(F)F)CC(C)C)C(=O)C(F)(F)F	CCC(C)C1C(=O)N(C(C(=O)N1C(=O)C(F)(F)F)CC(C)C)C(=O)C(F)(F)F	74.8	28	28	0	8	10	0	4.3
19	cid550414	550414	1,4-Bis(trifluoroacetyl)-3,6-bis(2-methylpropyl)-2,5-diketopiperazine	418.33	C16H20F6N2O4	InChI=1S/C16H20F6N2O4/c1-7(2)5-9-11(25)24(14(28)16(20,21)22)10(6-8(3)4)12(26)23(9)13(27)15(17,18)19/h7-10H,5-6H2,1-4H3	CC(C)CC1C(=O)N(C(C(=O)N1C(=O)C(F)(F)F)CC(C)C)C(=O)C(F)(F)F	CC(C)CC1C(=O)N(C(C(=O)N1C(=O)C(F)(F)F)CC(C)C)C(=O)C(F)(F)F	74.8	28	28	0	8	10	0	4.3
20	cid550447	550447	1,4-Bis(trifluoroacetyl)-3-(1-methylethyl)-6-(2-methylpropyl)-2,5-diketopiperazine	404.3	C15H18F6N2O4	InChI=1S/C15H18F6N2O4/c1-6(2)5-8-10(24)23(13(27)15(19,20)21)9(7(3)4)11(25)22(8)12(26)14(16,17)18/h6-9H,5H2,1-4H3	CC(C)CC1C(=O)N(C(C(=O)N1C(=O)C(F)(F)F)C(C)C)C(=O)C(F)(F)F	CC(C)CC1C(=O)N(C(C(=O)N1C(=O)C(F)(F)F)C(C)C)C(=O)C(F)(F)F	74.8	27	27	0	7	10	0	3.94
21	cid550450	550450	1,4-Bis(trifluoroacetyl)-3,6-bis(1-methylpropyl)-2,5-diketopiperazine	418.33	C16H20F6N2O4	InChI=1S/C16H20F6N2O4/c1-5-7(3)9-11(25)24(14(28)16(20,21)22)10(8(4)6-2)12(26)23(9)13(27)15(17,18)19/h7-10H,5-6H2,1-4H3	CCC(C)C1C(=O)N(C(C(=O)N1C(=O)C(F)(F)F)C(C)CC)C(=O)C(F)(F)F	CCC(C)C1C(=O)N(C(C(=O)N1C(=O)C(F)(F)F)C(C)CC)C(=O)C(F)(F)F	74.8	28	28	0	8	10	0	4.3
22	cid550470	550470	1,4-Bis(trifluoroacetyl)-3,6-di(1-methylethyl)-2,5-diketopiperazine	390.28	C14H16F6N2O4	InChI=1S/C14H16F6N2O4/c1-5(2)7-9(23)22(12(26)14(18,19)20)8(6(3)4)10(24)21(7)11(25)13(15,16)17/h5-8H,1-4H3	CC(C)C1C(=O)N(C(C(=O)N1C(=O)C(F)(F)F)C(C)C)C(=O)C(F)(F)F	CC(C)C1C(=O)N(C(C(=O)N1C(=O)C(F)(F)F)C(C)C)C(=O)C(F)(F)F	74.8	26	26	0	6	10	0	3.58
23	cid581185	581185	1,4-Bis(trifluoroacetyl)-3-(2-methylethyl)-2,5-diketopiperazine	348.2	C11H10F6N2O4	InChI=1S/C11H10F6N2O4/c1-4(2)6-7(21)18(8(22)10(12,13)14)3-5(20)19(6)9(23)11(15,16)17/h4,6H,3H2,1-2H3	CC(C)C1C(=O)N(CC(=O)N1C(=O)C(F)(F)F)C(=O)C(F)(F)F	CC(C)C1C(=O)N(CC(=O)N1C(=O)C(F)(F)F)C(=O)C(F)(F)F	74.8	23	23	0	5	10	0	2.22
24	cid581186	581186	1,4-Bis(trifluoroacetyl)-3-(3-methylpropyl)-2,5-diketopiperazine	362.22	C12H12F6N2O4	InChI=1S/C12H12F6N2O4/c1-5(2)3-6-8(22)19(9(23)11(13,14)15)4-7(21)20(6)10(24)12(16,17)18/h5-6H,3-4H2,1-2H3	CC(C)CC1C(=O)N(CC(=O)N1C(=O)C(F)(F)F)C(=O)C(F)(F)F	CC(C)CC1C(=O)N(CC(=O)N1C(=O)C(F)(F)F)C(=O)C(F)(F)F	74.8	24	24	0	6	10	0	2.57
25	cid587921	587921	1,4-Bis(trifluoroacetyl)-3-methyl-6-(2-methylpropyl)-2,5-diketopiperazine	362.22	C12H12F6N2O4	InChI=1S/C12H12F6N2O4/c1-4(2)6-8(22)19(9(23)11(13,14)15)5(3)7(21)20(6)10(24)12(16,17)18/h4-6H,1-3H3	CC1C(=O)N(C(C(=O)N1C(=O)C(F)(F)F)C(C)C)C(=O)C(F)(F)F	CC1C(=O)N(C(C(=O)N1C(=O)C(F)(F)F)C(C)C)C(=O)C(F)(F)F	74.8	24	24	0	5	10	0	2.62
26	cid6427771	6427771	Phenylalanyl-prolyl diketopiperazine	244.29	C14H16N2O2	InChI=1S/C14H16N2O2/c17-13-12-7-4-8-16(12)14(18)11(15-13)9-10-5-2-1-3-6-10/h1-3,5-6,11-12H,4,7-9H2,(H,15,17)/t11-,12+/m1/s1	C1C[C@H]2C(=O)N[C@@H](C(=O)N2C1)CC3=CC=CC=C3	C1CC2C(=O)NC(C(=O)N2C1)CC3=CC=CC=C3	49.4	18	18	6	2	2	1	1.39
27	cid6428987	6428987	Cyclo-Ala-Pro-diketopiperazine	168.19	C8H12N2O2	InChI=1S/C8H12N2O2/c1-5-8(12)10-4-2-3-6(10)7(11)9-5/h5-6H,2-4H2,1H3,(H,9,11)	CC1C(=O)N2CCCC2C(=O)N1	CC1C(=O)N2CCCC2C(=O)N1	49.4	12	12	0	0	2	1	-0.2
28	cid6428988	6428988	Cyclo-Ile-Pro-diketopiperazine	210.27	C11H18N2O2	InChI=1S/C11H18N2O2/c1-3-7(2)9-11(15)13-6-4-5-8(13)10(14)12-9/h7-9H,3-6H2,1-2H3,(H,12,14)	CCC(C)C1C(=O)N2CCCC2C(=O)N1	CCC(C)C1C(=O)N2CCCC2C(=O)N1	49.4	15	15	0	2	2	1	1.12
29	cid6428989	6428989	Cyclo-Met-Pro-diketopiperazine	228.31	C10H16N2O2S	InChI=1S/C10H16N2O2S/c1-15-6-4-7-10(14)12-5-2-3-8(12)9(13)11-7/h7-8H,2-6H2,1H3,(H,11,13)	CSCCC1C(=O)N2CCCC2C(=O)N1	CSCCC1C(=O)N2CCCC2C(=O)N1	74.7	15	15	0	3	2	1	0.44
30	cid9815453	9815453	Aspartyl-alanyl-diketopiperazine	186.17	C7H10N2O4	InChI=1S/C7H10N2O4/c1-3-6(12)9-4(2-5(10)11)7(13)8-3/h3-4H,2H2,1H3,(H,8,13)(H,9,12)(H,10,11)/t3-,4-/m0/s1	C[C@H]1C(=O)N[C@H](C(=O)N1)CC(=O)O	CC1C(=O)NC(C(=O)N1)CC(=O)O	95.5	13	13	0	2	4	3	-1.38
31	cid21778598	21778598	diketopiperazine Pro-Arg	253.3	C11H19N5O2	InChI=1S/C11H19N5O2/c12-11(13)14-5-1-3-7-10(18)16-6-2-4-8(16)9(17)15-7/h7-8H,1-6H2,(H,15,17)(H4,12,13,14)	C1CC2C(=O)NC(C(=O)N2C1)CCCN=C(N)N	C1CC2C(=O)NC(C(=O)N2C1)CCCN=C(N)N	114	18	18	0	4	3	3	-1.4
32	cid29986779	29986779	Quinapril Diketopiperazine	420.5	C25H28N2O4	InChI=1S/C25H28N2O4/c1-3-31-25(30)21(14-13-18-9-5-4-6-10-18)27-17(2)23(28)26-16-20-12-8-7-11-19(20)15-22(26)24(27)29/h4-12,17,21-22H,3,13-16H2,1-2H3/t17-,21-,22-/m0/s1	CCOC(=O)[C@H](CCC1=CC=CC=C1)N2[C@H](C(=O)N3CC4=CC=CC=C4C[C@H]3C2=O)C	CCOC(=O)C(CCC1=CC=CC=C1)N2C(C(=O)N3CC4=CC=CC=C4CC3C2=O)C	66.9	31	31	12	7	4	0	3.66
33	cid57703964	57703964	Perindopril Diketopiperazine	350.5	C19H30N2O4	InChI=1S/C19H30N2O4/c1-4-8-15(19(24)25-5-2)20-12(3)17(22)21-14-10-7-6-9-13(14)11-16(21)18(20)23/h12-16H,4-11H2,1-3H3/t12-,13-,14-,15-,16-/m0/s1	CCC[C@@H](C(=O)OCC)N1[C@H](C(=O)N2[C@H]3CCCC[C@H]3C[C@H]2C1=O)C	CCCC(C(=O)OCC)N1C(C(=O)N2C3CCCCC3CC2C1=O)C	66.9	25	25	0	6	4	0	2.91
34	cid59762644	59762644	Trandolapril Diketopiperazine	412.5	C24H32N2O4	InChI=1S/C24H32N2O4/c1-3-30-24(29)20(14-13-17-9-5-4-6-10-17)25-16(2)22(27)26-19-12-8-7-11-18(19)15-21(26)23(25)28/h4-6,9-10,16,18-21H,3,7-8,11-15H2,1-2H3/t16-,18+,19-,20-,21-/m0/s1	CCOC(=O)[C@H](CCC1=CC=CC=C1)N2[C@H](C(=O)N3[C@H]4CCCC[C@@H]4C[C@H]3C2=O)C	CCOC(=O)C(CCC1=CC=CC=C1)N2C(C(=O)N3C4CCCCC4CC3C2=O)C	66.9	30	30	6	7	4	0	3.97
35	cid71316330	71316330	Enalapril Diketopiperazine Acid	330.4	C18H22N2O4	InChI=1S/C18H22N2O4/c1-12-16(21)19-11-5-8-14(19)17(22)20(12)15(18(23)24)10-9-13-6-3-2-4-7-13/h2-4,6-7,12,14-15H,5,8-11H2,1H3,(H,23,24)/t12-,14-,15-/m0/s1	C[C@H]1C(=O)N2CCC[C@H]2C(=O)N1[C@@H](CCC3=CC=CC=C3)C(=O)O	CC1C(=O)N2CCCC2C(=O)N1C(CCC3=CC=CC=C3)C(=O)O	77.9	24	24	6	5	4	1	1.92
36	cid71587581	71587581	Fumaryl diketopiperazine	452.5	C20H28N4O8	InChI=1S/C20H28N4O8/c25-15(7-9-17(27)28)21-11-3-1-5-13-19(31)24-14(20(32)23-13)6-2-4-12-22-16(26)8-10-18(29)30/h7-10,13-14H,1-6,11-12H2,(H,21,25)(H,22,26)(H,23,32)(H,24,31)(H,27,28)(H,29,30)/b9-7+,10-8+/t13-,14-/m0/s1	C(C[C@@H]1NC(=O)[C@@H](NC1=O)CCCCNC(=O)/C=C/C(=O)O)CCNC(=O)/C=C/C(=O)O	C(CCNC(=O)C=CC(=O)O)CC1C(=O)NC(C(=O)N1)CCCCNC(=O)C=CC(=O)O	191	32	32	0	16	8	6	-0.93
37	cid71752648	71752648	Trandolaprilat Diketopiperazine	384.5	C22H28N2O4	InChI=1S/C22H28N2O4/c1-14-20(25)24-17-10-6-5-9-16(17)13-19(24)21(26)23(14)18(22(27)28)12-11-15-7-3-2-4-8-15/h2-4,7-8,14,16-19H,5-6,9-13H2,1H3,(H,27,28)/t14-,16+,17-,18+,19-/m0/s1	C[C@H]1C(=O)N2[C@H]3CCCC[C@@H]3C[C@H]2C(=O)N1[C@H](CCC4=CC=CC=C4)C(=O)O	CC1C(=O)N2C3CCCCC3CC2C(=O)N1C(CCC4=CC=CC=C4)C(=O)O	77.9	28	28	6	5	4	1	3.28
38	cid90658656	90658656	3-Benzyl-3,6-bis(cysteinyl)-6-(hydroxymethyl)-diketopiperazine	472.5	C18H24N4O7S2	InChI=1S/C18H24N4O7S2/c19-11(13(24)25)7-30-17(6-10-4-2-1-3-5-10)15(28)22-18(9-23,16(29)21-17)31-8-12(20)14(26)27/h1-5,11-12,23H,6-9,19-20H2,(H,21,29)(H,22,28)(H,24,25)(H,26,27)/t11-,12-,17+,18+/m0/s1	C1=CC=C(C=C1)C[C@]2(C(=O)N[C@](C(=O)N2)(CO)SC[C@@H](C(=O)[O-])[NH3+])SC[C@@H](C(=O)[O-])[NH3+]	C1=CC=C(C=C1)CC2(C(=O)NC(C(=O)N2)(CO)SCC(C(=O)[O-])[NH3+])SCC(C(=O)[O-])[NH3+]	265	31	31	6	11	7	5	-5.46
39	cid91810603	91810603	Diketopiperazine moexiprilat	452.5	C25H28N2O6	InChI=1S/C25H28N2O6/c1-15-23(28)26-14-18-13-22(33-3)21(32-2)12-17(18)11-20(26)24(29)27(15)19(25(30)31)10-9-16-7-5-4-6-8-16/h4-8,12-13,15,19-20H,9-11,14H2,1-3H3,(H,30,31)/t15-,19-,20-/m0/s1	C[C@H]1C(=O)N2CC3=CC(=C(C=C3C[C@H]2C(=O)N1[C@@H](CCC4=CC=CC=C4)C(=O)O)OC)OC	CC1C(=O)N2CC3=CC(=C(C=C3CC2C(=O)N1C(CCC4=CC=CC=C4)C(=O)O)OC)OC	96.4	33	33	12	7	6	1	2.91
40	cid139585103	139585103	3-((1,3-Benzodioxol-5-yl)methyl)-6-isobutyl-2,5-diketopiperazine	304.34	C16H20N2O4	InChI=1S/C16H20N2O4/c1-9(2)5-11-15(19)18-12(16(20)17-11)6-10-3-4-13-14(7-10)22-8-21-13/h3-4,7,9,11-12H,5-6,8H2,1-2H3,(H,17,20)(H,18,19)/t11-,12-/m1/s1	CC(C)C[C@@H]1C(=O)N[C@@H](C(=O)N1)CC2=CC3=C(C=C2)OCO3	CC(C)CC1C(=O)NC(C(=O)N1)CC2=CC3=C(C=C2)OCO3	76.7	22	22	6	4	4	2	2.22
41	cid139585107	139585107	3-(3-Hydroxy-4-methoxybenzyl)-6-isobutyl-2,5-diketopiperazine	306.36	C16H22N2O4	InChI=1S/C16H22N2O4/c1-9(2)6-11-15(20)18-12(16(21)17-11)7-10-4-5-14(22-3)13(19)8-10/h4-5,8-9,11-12,19H,6-7H2,1-3H3,(H,17,21)(H,18,20)/t11-,12-/m1/s1	CC(C)C[C@@H]1C(=O)N[C@@H](C(=O)N1)CC2=CC(=C(C=C2)OC)O	CC(C)CC1C(=O)NC(C(=O)N1)CC2=CC(=C(C=C2)OC)O	87.7	22	22	6	5	4	3	2.02
42	cid139586065	139586065	3-(1,3-Benzodioxol-5-ylmethyl)-6-isopropyl-2,5-diketopiperazine	290.31	C15H18N2O4	InChI=1S/C15H18N2O4/c1-8(2)13-15(19)16-10(14(18)17-13)5-9-3-4-11-12(6-9)21-7-20-11/h3-4,6,8,10,13H,5,7H2,1-2H3,(H,16,19)(H,17,18)/t10-,13-/m1/s1	CC(C)[C@@H]1C(=O)N[C@@H](C(=O)N1)CC2=CC3=C(C=C2)OCO3	CC(C)C1C(=O)NC(C(=O)N1)CC2=CC3=C(C=C2)OCO3	76.7	21	21	6	3	4	2	1.86
43	cid99895	99895	Pyrrolo[1,2-a]pyrazine-1,4-dione, hexahydro-3-(phenylmethyl)-	244.29	C14H16N2O2	InChI=1S/C14H16N2O2/c17-13-12-7-4-8-16(12)14(18)11(15-13)9-10-5-2-1-3-6-10/h1-3,5-6,11-12H,4,7-9H2,(H,15,17)	C1CC2C(=O)NC(C(=O)N2C1)CC3=CC=CC=C3	C1CC2C(=O)NC(C(=O)N2C1)CC3=CC=CC=C3	49.4	18	18	6	2	2	1	1.39
44	cid111054	111054	Cyclo(aspartyl-phenylalanyl)	262.26	C13H14N2O4	InChI=1S/C13H14N2O4/c16-11(17)7-10-13(19)14-9(12(18)15-10)6-8-4-2-1-3-5-8/h1-5,9-10H,6-7H2,(H,14,19)(H,15,18)(H,16,17)/t9-,10-/m0/s1	C1=CC=C(C=C1)C[C@H]2C(=O)N[C@H](C(=O)N2)CC(=O)O	C1=CC=C(C=C1)CC2C(=O)NC(C(=O)N2)CC(=O)O	95.5	19	19	6	4	4	3	-0.87
45	cid198215	198215	2,3,4-Trithia-6,8-diazabicyclo(3.2.2)nonane-7,9-dione, 1-(hydroxymethyl)-6,8-dimethyl-5-(phenylmethyl)-	356.5	C14H16N2O3S3	InChI=1S/C14H16N2O3S3/c1-15-12(19)14(9-17)16(2)11(18)13(15,20-22-21-14)8-10-6-4-3-5-7-10/h3-7,17H,8-9H2,1-2H3	CN1C(=O)C2(N(C(=O)C1(SSS2)CC3=CC=CC=C3)C)CO	CN1C(=O)C2(N(C(=O)C1(SSS2)CC3=CC=CC=C3)C)CO	137	22	22	6	3	3	1	1.68
46	cid6438491	6438491	(3Z)-3-ethylidene-6-(1H-indol-3-ylmethyl)-1-methylpiperazine-2,5-dione	283.32	C16H17N3O2	InChI=1S/C16H17N3O2/c1-3-12-16(21)19(2)14(15(20)18-12)8-10-9-17-13-7-5-4-6-11(10)13/h3-7,9,14,17H,8H2,1-2H3,(H,18,20)/b12-3-	C/C=C\1/C(=O)N(C(C(=O)N1)CC2=CNC3=CC=CC=C32)C	CC=C1C(=O)N(C(C(=O)N1)CC2=CNC3=CC=CC=C32)C	65.2	21	21	9	2	2	2	1.85
47	cid71750760	71750760	(S)-Ethyl 2-((3S,11aS)-8,9-dimethoxy-3-methyl-1,4-dioxo-3,4-dihydro-1H-pyrazino(1,2-b)isoquinolin-2(6H,11H,11ah)-yl)-4-phenylbutanoate	480.6	C27H32N2O6	InChI=1S/C27H32N2O6/c1-5-35-27(32)21(12-11-18-9-7-6-8-10-18)29-17(2)25(30)28-16-20-15-24(34-4)23(33-3)14-19(20)13-22(28)26(29)31/h6-10,14-15,17,21-22H,5,11-13,16H2,1-4H3/t17-,21-,22-/m0/s1	CCOC(=O)[C@H](CCC1=CC=CC=C1)N2[C@H](C(=O)N3CC4=CC(=C(C=C4C[C@H]3C2=O)OC)OC)C	CCOC(=O)C(CCC1=CC=CC=C1)N2C(C(=O)N3CC4=CC(=C(C=C4CC3C2=O)OC)OC)C	85.4	35	35	12	9	6	0	3.6
48	cid46176464	46176464	3-Benzyl-3-methylpiperazine-2,5-dione	218.25	C12H14N2O2	InChI=1S/C12H14N2O2/c1-12(7-9-5-3-2-4-6-9)11(16)13-8-10(15)14-12/h2-6H,7-8H2,1H3,(H,13,16)(H,14,15)	CC1(C(=O)NCC(=O)N1)CC2=CC=CC=C2	CC1(C(=O)NCC(=O)N1)CC2=CC=CC=C2	58.2	16	16	6	2	2	2	0.87
49	cid5273526	5273526	1-[(2R,3S,4S,5R)-3,4-dihydroxy-5-(hydroxymethyl)tetrahydrofuran-2-yl]piperazine-2,5-dione	246.22	C9H14N2O6	InChI=1S/C9H14N2O6/c12-3-4-7(15)8(16)9(17-4)11-2-5(13)10-1-6(11)14/h4,7-9,12,15-16H,1-3H2,(H,10,13)/t4-,7-,8+,9-/m1/s1	C1C(=O)N(CC(=O)N1)[C@H]2[C@H]([C@@H]([C@H](O2)CO)O)O	C1C(=O)N(CC(=O)N1)C2C(C(C(O2)CO)O)O	119	17	17	0	2	6	4	-2.64
50	cid139025502	139025502	2-[(2S,6S,11S)-11-methyl-9,12-dioxo-1,10-diazatricyclo[6.4.0.02,6]dodecan-10-yl]-4-phenylbutanoic acid	370.4	C21H26N2O4	InChI=1S/C21H26N2O4/c1-13-19(24)23-16-9-5-8-15(16)12-18(23)20(25)22(13)17(21(26)27)11-10-14-6-3-2-4-7-14/h2-4,6-7,13,15-18H,5,8-12H2,1H3,(H,26,27)/t13-,15-,16-,17?,18?/m0/s1	C[C@H]1C(=O)N2[C@H]3CCC[C@H]3CC2C(=O)N1C(CCC4=CC=CC=C4)C(=O)O	CC1C(=O)N2C3CCCC3CC2C(=O)N1C(CCC4=CC=CC=C4)C(=O)O	77.9	27	27	6	5	4	1	2.73
51	cid81863	81863	2,5-Piperazinedione, 1,4-bis(hydroxymethyl)-	174.15	C6H10N2O4	InChI=1S/C6H10N2O4/c9-3-7-1-5(11)8(4-10)2-6(7)12/h9-10H,1-4H2	C1C(=O)N(CC(=O)N1CO)CO	C1C(=O)N(CC(=O)N1CO)CO	81.1	12	12	0	2	4	2	-1.01
52	cid98951	98951	Pyrrolo(1,2-a)pyrazine-1,4-dione, hexahydro-3-(1-methylethyl)-	196.25	C10H16N2O2	InChI=1S/C10H16N2O2/c1-6(2)8-10(14)12-5-3-4-7(12)9(13)11-8/h6-8H,3-5H2,1-2H3,(H,11,13)	CC(C)C1C(=O)N2CCCC2C(=O)N1	CC(C)C1C(=O)N2CCCC2C(=O)N1	49.4	14	14	0	1	2	1	0.76
53	cid119494	119494	2-(5-Benzyl-3,6-dioxopiperazin-2-yl)acetic acid	262.26	C13H14N2O4	InChI=1S/C13H14N2O4/c16-11(17)7-10-13(19)14-9(12(18)15-10)6-8-4-2-1-3-5-8/h1-5,9-10H,6-7H2,(H,14,19)(H,15,18)(H,16,17)	C1=CC=C(C=C1)CC2C(=O)NC(C(=O)N2)CC(=O)O	C1=CC=C(C=C1)CC2C(=O)NC(C(=O)N2)CC(=O)O	95.5	19	19	6	4	4	3	-0.87
54	cid181567	181567	Brevianamide F	283.32	C16H17N3O2	InChI=1S/C16H17N3O2/c20-15-14-6-3-7-19(14)16(21)13(18-15)8-10-9-17-12-5-2-1-4-11(10)12/h1-2,4-5,9,13-14,17H,3,6-8H2,(H,18,20)/t13-,14-/m0/s1	C1C[C@H]2C(=O)N[C@H](C(=O)N2C1)CC3=CNC4=CC=CC=C43	C1CC2C(=O)NC(C(=O)N2C1)CC3=CNC4=CC=CC=C43	65.2	21	21	9	2	2	2	1.51
55	cid308219	308219	1,4-Bis(chloromethyl)piperazine-2,5-dione	211.04	C6H8Cl2N2O2	InChI=1S/C6H8Cl2N2O2/c7-3-9-1-5(11)10(4-8)2-6(9)12/h1-4H2	C1C(=O)N(CC(=O)N1CCl)CCl	C1C(=O)N(CC(=O)N1CCl)CCl	40.6	12	12	0	2	2	0	0.43
56	cid443440	443440	Cyclo(L-Phe-L-Pro)	244.29	C14H16N2O2	InChI=1S/C14H16N2O2/c17-13-12-7-4-8-16(12)14(18)11(15-13)9-10-5-2-1-3-6-10/h1-3,5-6,11-12H,4,7-9H2,(H,15,17)/t11-,12-/m0/s1	C1C[C@H]2C(=O)N[C@H](C(=O)N2C1)CC3=CC=CC=C3	C1CC2C(=O)NC(C(=O)N2C1)CC3=CC=CC=C3	49.4	18	18	6	2	2	1	1.39
57	cid449094	449094	Cyclo(his-pro)	234.25	C11H14N4O2	InChI=1S/C11H14N4O2/c16-10-9-2-1-3-15(9)11(17)8(14-10)4-7-5-12-6-13-7/h5-6,8-9H,1-4H2,(H,12,13)(H,14,16)/t8-,9-/m0/s1	C1C[C@H]2C(=O)N[C@H](C(=O)N2C1)CC3=CN=CN3	C1CC2C(=O)NC(C(=O)N2C1)CC3=CN=CN3	78.1	17	17	5	2	3	2	-0.44
58	cid529063	529063	Cyclo(Pro-Pro)	194.23	C10H14N2O2	InChI=1S/C10H14N2O2/c13-9-7-3-1-5-11(7)10(14)8-4-2-6-12(8)9/h7-8H,1-6H2	C1CC2C(=O)N3CCCC3C(=O)N2C1	C1CC2C(=O)N3CCCC3C(=O)N2C1	40.6	14	14	0	0	2	0	0.1
59	cid585094	585094	1,4-Bis(4-methoxyphenyl)piperazine-2,5-dione	326.3	C18H18N2O4	InChI=1S/C18H18N2O4/c1-23-15-7-3-13(4-8-15)19-11-18(22)20(12-17(19)21)14-5-9-16(24-2)10-6-14/h3-10H,11-12H2,1-2H3	COC1=CC=C(C=C1)N2CC(=O)N(CC2=O)C3=CC=C(C=C3)OC	COC1=CC=C(C=C1)N2CC(=O)N(CC2=O)C3=CC=C(C=C3)OC	59.1	24	24	12	4	4	0	2.11
60	cid1284835	1284835	1,4-Bis(4-bromophenyl)piperazine-2,5-dione	424.09	C16H12Br2N2O2	InChI=1S/C16H12Br2N2O2/c17-11-1-5-13(6-2-11)19-9-16(22)20(10-15(19)21)14-7-3-12(18)4-8-14/h1-8H,9-10H2	C1C(=O)N(CC(=O)N1C2=CC=C(C=C2)Br)C3=CC=C(C=C3)Br	C1C(=O)N(CC(=O)N1C2=CC=C(C=C2)Br)C3=CC=C(C=C3)Br	40.6	22	22	12	2	2	0	3.55
61	cid2209172	2209172	2,5-Piperazinedione, 1,4-diphenyl-	266.29	C16H14N2O2	InChI=1S/C16H14N2O2/c19-15-12-18(14-9-5-2-6-10-14)16(20)11-17(15)13-7-3-1-4-8-13/h1-10H,11-12H2	C1C(=O)N(CC(=O)N1C2=CC=CC=C2)C3=CC=CC=C3	C1C(=O)N(CC(=O)N1C2=CC=CC=C2)C3=CC=CC=C3	40.6	20	20	12	2	2	0	2.17
62	cid3085031	3085031	3-(1H-imidazol-5-ylmethyl)-2,3,6,7,8,8a-hexahydropyrrolo[1,2-a]pyrazine-1,4-dione	234.25	C11H14N4O2	InChI=1S/C11H14N4O2/c16-10-9-2-1-3-15(9)11(17)8(14-10)4-7-5-12-6-13-7/h5-6,8-9H,1-4H2,(H,12,13)(H,14,16)	C1CC2C(=O)NC(C(=O)N2C1)CC3=CN=CN3	C1CC2C(=O)NC(C(=O)N2C1)CC3=CN=CN3	78.1	17	17	5	2	3	2	-0.44
63	cid5221139	5221139	2-Amino-3-[2-[5-[2-(2-amino-2-carboxyethyl)sulfanylethyl]-3,6-dioxopiperazin-2-yl]ethylsulfanyl]propanoic acid	408.5	C14H24N4O6S2	InChI=1S/C14H24N4O6S2/c15-7(13(21)22)5-25-3-1-9-11(19)18-10(12(20)17-9)2-4-26-6-8(16)14(23)24/h7-10H,1-6,15-16H2,(H,17,20)(H,18,19)(H,21,22)(H,23,24)	C(CSCC(C(=O)O)N)C1C(=O)NC(C(=O)N1)CCSCC(C(=O)O)N	C(CSCC(C(=O)O)N)C1C(=O)NC(C(=O)N1)CCSCC(C(=O)O)N	235	26	26	0	12	8	6	-6.41
64	cid7075896	7075896	(3S,6S)-3,6-Diisopropylpiperazine-2,5-dione	198.26	C10H18N2O2	InChI=1S/C10H18N2O2/c1-5(2)7-9(13)12-8(6(3)4)10(14)11-7/h5-8H,1-4H3,(H,11,14)(H,12,13)/t7-,8-/m0/s1	CC(C)[C@H]1C(=O)N[C@H](C(=O)N1)C(C)C	CC(C)C1C(=O)NC(C(=O)N1)C(C)C	58.2	14	14	0	2	2	2	1.42
65	cid7076347	7076347	Cyclo(L-leucyl-L-phenylalanyl)	260.329	C15H20N2O2	InChI=1S/C15H20N2O2/c1-10(2)8-12-14(18)17-13(15(19)16-12)9-11-6-4-3-5-7-11/h3-7,10,12-13H,8-9H2,1-2H3,(H,16,19)(H,17,18)/t12-,13-/m0/s1	CC(C)C[C@H]1C(=O)N[C@H](C(=O)N1)CC2=CC=CC=C2	CC(C)CC1C(=O)NC(C(=O)N1)CC2=CC=CC=C2	58.2	19	19	6	4	2	2	1.32
66	cid9890069	9890069	Fumaryldiketopiperazine	452.5	C20H28N4O8	InChI=1S/C20H28N4O8/c25-15(7-9-17(27)28)21-11-3-1-5-13-19(31)24-14(20(32)23-13)6-2-4-12-22-16(26)8-10-18(29)30/h7-10,13-14H,1-6,11-12H2,(H,21,25)(H,22,26)(H,23,32)(H,24,31)(H,27,28)(H,29,30)/b9-7+,10-8+	C(CC1NC(=O)C(NC1=O)CCCCNC(=O)/C=C/C(=O)O)CCNC(=O)/C=C/C(=O)O	C(CCNC(=O)C=CC(=O)O)CC1C(=O)NC(C(=O)N1)CCCCNC(=O)C=CC(=O)O	191	32	32	0	16	8	6	-0.93
67	cid22294468	22294468	Pyrrolo(1,2-a)pyrazine-1,4-dione, 3-((2-(1,1-dimethyl-2-propenyl)-1H-indol-3-yl)methyl)-2,3,6,7-tetrahydro-, (S)-	349.4	C21H23N3O2	InChI=1S/C21H23N3O2/c1-4-21(2,3)18-14(13-8-5-6-9-15(13)22-18)12-16-20(26)24-11-7-10-17(24)19(25)23-16/h4-6,8-10,16,22H,1,7,11-12H2,2-3H3,(H,23,25)/t16-/m0/s1	CC(C)(C=C)C1=C(C2=CC=CC=C2N1)C[C@H]3C(=O)N4CCC=C4C(=O)N3	CC(C)(C=C)C1=C(C2=CC=CC=C2N1)CC3C(=O)N4CCC=C4C(=O)N3	65.2	26	26	9	4	2	2	3.58
68	cid51136281	51136281	Dehydrohistidyltryptophyldiketopiperazine	321.33	C17H15N5O2	InChI=1S/C17H15N5O2/c23-16-14(5-10-7-19-13-4-2-1-3-12(10)13)21-17(24)15(22-16)6-11-8-18-9-20-11/h1-4,6-9,14,19H,5H2,(H,18,20)(H,21,24)(H,22,23)/b15-6+	C1=CC=C2C(=C1)C(=CN2)CC3C(=O)N/C(=C/C4=CN=CN4)/C(=O)N3	C1=CC=C2C(=C1)C(=CN2)CC3C(=O)NC(=CC4=CN=CN4)C(=O)N3	103	24	24	14	3	3	4	1.11
69	cid71314639	71314639	2-(3,6-Dioxo-5-phenylpiperazin-2-yl)-5-methyl-3,6-dihydro-2H-1,3-thiazine-4-carboxylic acid	347.4	C16H17N3O4S	InChI=1S/C16H17N3O4S/c1-8-7-24-15(19-10(8)16(22)23)12-14(21)17-11(13(20)18-12)9-5-3-2-4-6-9/h2-6,11-12,15,19H,7H2,1H3,(H,17,21)(H,18,20)(H,22,23)	CC1=C(NC(SC1)C2C(=O)NC(C(=O)N2)C3=CC=CC=C3)C(=O)O	CC1=C(NC(SC1)C2C(=O)NC(C(=O)N2)C3=CC=CC=C3)C(=O)O	133	24	24	6	3	4	4	1.01
70	cid71749823	71749823	(2S)-2-[(3S)-3-(4-Aminobutyl)-1,4-dioxohexahydropyrrolo[1,2-a]pyrazin-2(1H)-yl]-4-phenylbutanoic acid	387.5	C21H29N3O4	InChI=1S/C21H29N3O4/c22-13-5-4-9-17-19(25)23-14-6-10-16(23)20(26)24(17)18(21(27)28)12-11-15-7-2-1-3-8-15/h1-3,7-8,16-18H,4-6,9-14,22H2,(H,27,28)/t16?,17-,18-/m0/s1	C1CC2C(=O)N([C@H](C(=O)N2C1)CCCCN)[C@@H](CCC3=CC=CC=C3)C(=O)O	C1CC2C(=O)N(C(C(=O)N2C1)CCCCN)C(CCC3=CC=CC=C3)C(=O)O	104	28	28	6	9	5	2	-0.59
71	cid72942014	72942014	Ramipril hydroxydiketopiperazine	414.5	C23H30N2O5	InChI=1S/C23H30N2O5/c1-3-30-21(27)19(13-12-16-8-5-4-6-9-16)24-15(2)20(26)25-18-11-7-10-17(18)14-23(25,29)22(24)28/h4-6,8-9,15,17-19,29H,3,7,10-14H2,1-2H3/t15-,17-,18-,19-,23-/m0/s1	CCOC(=O)[C@H](CCC1=CC=CC=C1)N2[C@H](C(=O)N3[C@H]4CCC[C@H]4C[C@@]3(C2=O)O)C	CCOC(=O)C(CCC1=CC=CC=C1)N2C(C(=O)N3C4CCCC4CC3(C2=O)O)C	87.2	30	30	6	7	5	1	2.66
72	cid74603358	74603358	Lisinopril EP Impurity D	387.5	C21H29N3O4	InChI=1S/C21H29N3O4/c22-13-5-4-9-17-19(25)23-14-6-10-16(23)20(26)24(17)18(21(27)28)12-11-15-7-2-1-3-8-15/h1-3,7-8,16-18H,4-6,9-14,22H2,(H,27,28)	C1CC2C(=O)N(C(C(=O)N2C1)CCCCN)C(CCC3=CC=CC=C3)C(=O)O	C1CC2C(=O)N(C(C(=O)N2C1)CCCCN)C(CCC3=CC=CC=C3)C(=O)O	104	28	28	6	9	5	2	-0.59
73	cid92031287	92031287	Ethyl 2-(8,9-dimethoxy-3-methyl-1,4-dioxo-3,6,11,11a-tetrahydropyrazino[1,2-b]isoquinolin-2-yl)-4-phenylbutanoate	480.6	C27H32N2O6	InChI=1S/C27H32N2O6/c1-5-35-27(32)21(12-11-18-9-7-6-8-10-18)29-17(2)25(30)28-16-20-15-24(34-4)23(33-3)14-19(20)13-22(28)26(29)31/h6-10,14-15,17,21-22H,5,11-13,16H2,1-4H3	CCOC(=O)C(CCC1=CC=CC=C1)N2C(C(=O)N3CC4=CC(=C(C=C4CC3C2=O)OC)OC)C	CCOC(=O)C(CCC1=CC=CC=C1)N2C(C(=O)N3CC4=CC(=C(C=C4CC3C2=O)OC)OC)C	85.4	35	35	12	9	6	0	3.6
74	cid101043513	101043513	(4S)-2-(3,6-dioxo-5-phenylpiperazin-2-yl)-5,5-dimethylthiazolidine-4-carboxylic acid	349.4	C16H19N3O4S	InChI=1S/C16H19N3O4S/c1-16(2)11(15(22)23)19-14(24-16)10-13(21)17-9(12(20)18-10)8-6-4-3-5-7-8/h3-7,9-11,14,19H,1-2H3,(H,17,21)(H,18,20)(H,22,23)/t9?,10?,11-,14?/m0/s1	CC1([C@@H](NC(S1)C2C(=O)NC(C(=O)N2)C3=CC=CC=C3)C(=O)O)C	CC1(C(NC(S1)C2C(=O)NC(C(=O)N2)C3=CC=CC=C3)C(=O)O)C	133	24	24	6	3	5	4	-1.45
75	cid87743600	87743600	2,5-Diketopiperazine disulfide	176.2	C4H4N2O2S2	InChI=1S/C4H4N2O2S2/c7-2-1-6-4(8)3(5-2)9-10-6/h3H,1H2,(H,5,7)	C1C(=O)NC2C(=O)N1SS2	C1C(=O)NC2C(=O)N1SS2	100	10	10	0	0	2	1	-0.34
76	cid129811725	129811725	1,4-Di(mercaptoacetyl)-2,5-diketopiperazine	262.3	C8H10N2O4S2	InChI=1S/C8H10N2O4S2/c11-5-1-9(7(13)3-15)6(12)2-10(5)8(14)4-16/h15-16H,1-4H2	C1C(=O)N(CC(=O)N1C(=O)CS)C(=O)CS	C1C(=O)N(CC(=O)N1C(=O)CS)C(=O)CS	76.8	16	16	0	4	4	0	-0.74
77	cid13057990	13057990	1,4-Di(chloroacetyl)-2,5-diketopiperazine	267.06	C8H8Cl2N2O4	InChI=1S/C8H8Cl2N2O4/c9-1-5(13)11-3-8(16)12(4-7(11)15)6(14)2-10/h1-4H2	C1C(=O)N(CC(=O)N1C(=O)CCl)C(=O)CCl	C1C(=O)N(CC(=O)N1C(=O)CCl)C(=O)CCl	74.8	16	16	0	4	4	0	-0.14
78	cid139145912	139145912	Diketopiperazine + 5-chlorosalicylic acid	459.2	C18H16Cl2N2O8	InChI=1S/2C7H5ClO3.C4H6N2O2/c2*8-4-1-2-6(9)5(3-4)7(10)11;7-3-1-5-4(8)2-6-3/h2*1-3,9H,(H,10,11);1-2H2,(H,5,8)(H,6,7)	C1C(=O)NCC(=O)N1.C1=CC(=C(C=C1Cl)C(=O)O)O.C1=CC(=C(C=C1Cl)C(=O)O)O	C1C(=O)NCC(=O)N1.C1=CC(=C(C=C1Cl)C(=O)O)O.C1=CC(=C(C=C1Cl)C(=O)O)O	173	30	30	12	2	8	6	3.24
79	cid5363439	5363439	N-Acetyldehydrophenylalanylproline diketopiperazine	284.31	C16H16N2O3	InChI=1S/C16H16N2O3/c1-11(19)18-14(10-12-6-3-2-4-7-12)15(20)17-9-5-8-13(17)16(18)21/h2-4,6-7,10,13H,5,8-9H2,1H3/b14-10+	CC(=O)N1/C(=C/C2=CC=CC=C2)/C(=O)N3CCCC3C1=O	CC(=O)N1C(=CC2=CC=CC=C2)C(=O)N3CCCC3C1=O	57.7	21	21	6	2	3	0	1.48
80	cid69267073	69267073	Ramipril Diketopiperazine Acid	370.4	C21H26N2O4	InChI=1S/C21H26N2O4/c1-13-19(24)23-16-9-5-8-15(16)12-18(23)20(25)22(13)17(21(26)27)11-10-14-6-3-2-4-7-14/h2-4,6-7,13,15-18H,5,8-12H2,1H3,(H,26,27)/t13-,15-,16-,17-,18-/m0/s1	C[C@H]1C(=O)N2[C@H]3CCC[C@H]3C[C@H]2C(=O)N1[C@@H](CCC4=CC=CC=C4)C(=O)O	CC1C(=O)N2C3CCCC3CC2C(=O)N1C(CCC4=CC=CC=C4)C(=O)O	77.9	27	27	6	5	4	1	2.73
81	cid44452394	44452394	O-4-phenylbenzoyl diketopiperazine	697.6	C32H35N5O13	InChI=1S/C32H35N5O13/c33-12-18-21(39)24(42)31(48-18)50-25(26-22(40)23(41)29(49-26)37-11-10-19(38)35-32(37)46)20-28(44)34-17(27(43)36-20)13-47-30(45)16-8-6-15(7-9-16)14-4-2-1-3-5-14/h1-11,17-18,20-26,29,31,39-42H,12-13,33H2,(H,34,44)(H,36,43)(H,35,38,46)/t17-,18+,20-,21+,22-,23+,24+,25-,26-,29+,31-/m0/s1	C1=CC=C(C=C1)C2=CC=C(C=C2)C(=O)OC[C@H]3C(=O)N[C@H](C(=O)N3)[C@@H]([C@@H]4[C@H]([C@H]([C@@H](O4)N5C=CC(=O)NC5=O)O)O)O[C@H]6[C@@H]([C@@H]([C@H](O6)CN)O)O	C1=CC=C(C=C1)C2=CC=C(C=C2)C(=O)OCC3C(=O)NC(C(=O)N3)C(C4C(C(C(O4)N5C=CC(=O)NC5=O)O)O)OC6C(C(C(O6)CN)O)O	269	50	50	18	11	14	8	-2.31
82	cid13938993	13938993	1,4-Di-sec-butyl-2,5-diketopiperazine	226.32	C12H22N2O2	InChI=1S/C12H22N2O2/c1-5-9(3)13-7-12(16)14(8-11(13)15)10(4)6-2/h9-10H,5-8H2,1-4H3	CCC(C)N1CC(=O)N(CC1=O)C(C)CC	CCC(C)N1CC(=O)N(CC1=O)C(C)CC	40.6	16	16	0	4	2	0	1.71
83	cid23278159	23278159	1,3-Dimethyl-2,5-diketopiperazine	142.16	C6H10N2O2	InChI=1S/C6H10N2O2/c1-4-6(10)8(2)3-5(9)7-4/h4H,3H2,1-2H3,(H,7,9)	CC1C(=O)N(CC(=O)N1)C	CC1C(=O)N(CC(=O)N1)C	49.4	10	10	0	0	2	1	-0.72
84	cid45789475	45789475	(S)-3-(2-Bromoethyl)-2,5-diketopiperazine	221.05	C6H9BrN2O2	InChI=1S/C6H9BrN2O2/c7-2-1-4-6(11)8-3-5(10)9-4/h4H,1-3H2,(H,8,11)(H,9,10)/t4-/m0/s1	C1C(=O)N[C@H](C(=O)N1)CCBr	C1C(=O)NC(C(=O)N1)CCBr	58.2	11	11	0	2	2	2	-0.16
85	cid57034737	57034737	Diketopiperazine thioester	149.19	C4H9N2O2S-	InChI=1S/C4H10N2O2S/c7-9(8)6-3-1-5-2-4-6/h5H,1-4H2,(H,7,8)/p-1	C1CN(CCN1)S(=O)[O-]	C1CN(CCN1)S(=O)[O-]	74.6	9	9	0	1	4	1	-0.64
86	cid13938990	13938990	1,4-Diisopropyl-2,5-diketopiperazine	198.26	C10H18N2O2	InChI=1S/C10H18N2O2/c1-7(2)11-5-10(14)12(8(3)4)6-9(11)13/h7-8H,5-6H2,1-4H3	CC(C)N1CC(=O)N(CC1=O)C(C)C	CC(C)N1CC(=O)N(CC1=O)C(C)C	40.6	14	14	0	2	2	0	0.66
87	cid76958814	76958814	Amoxicillin diketopiperazine-2',5'-dione	365.4	C16H19N3O5S	InChI=1S/C16H19N3O5S/c1-16(2)11(15(23)24)19-14(25-16)10-13(22)17-9(12(21)18-10)7-3-5-8(20)6-4-7/h3-6,9-11,14,19-20H,1-2H3,(H,17,22)(H,18,21)(H,23,24)/t9-,10-,11+,14-/m1/s1	CC1([C@@H](N[C@H](S1)[C@H]2C(=O)N[C@@H](C(=O)N2)C3=CC=C(C=C3)O)C(=O)O)C	CC1(C(NC(S1)C2C(=O)NC(C(=O)N2)C3=CC=C(C=C3)O)C(=O)O)C	153	25	25	6	3	6	5	-1.81
88	cid129778686	129778686	2,5-Bis(aminohydroxymethyl)-3,6-diketopiperazine	204.18	C6H12N4O4	InChI=1S/C6H12N4O4/c7-3(11)1-5(13)10-2(4(8)12)6(14)9-1/h1-4,11-12H,7-8H2,(H,9,14)(H,10,13)	C1(C(=O)NC(C(=O)N1)C(N)O)C(N)O	C1(C(=O)NC(C(=O)N1)C(N)O)C(N)O	151	14	14	0	2	6	6	-3.06
89	cid119095577	119095577	1,4-Dihydroxy-2,5-diketopiperazine	146.1	C4H6N2O4	InChI=1S/C4H6N2O4/c7-3-1-5(9)4(8)2-6(3)10/h9-10H,1-2H2	C1C(=O)N(CC(=O)N1O)O	C1C(=O)N(CC(=O)N1O)O	81.1	10	10	0	0	4	2	-1.92
90	cid129730249	129730249	5-Bis-(aminooxymethyl)-3,6-diketopiperazine	204.18	C6H12N4O4	InChI=1S/C6H12N4O4/c7-13-2-6(3-14-8)5(12)9-1-4(11)10-6/h1-3,7-8H2,(H,9,12)(H,10,11)	C1C(=O)NC(C(=O)N1)(CON)CON	C1C(=O)NC(C(=O)N1)(CON)CON	129	14	14	0	4	6	4	-3.24
91	cid139145913	139145913	Diketopiperazine + fumaric acid	230.17	C8H10N2O6	InChI=1S/C4H6N2O2.C4H4O4/c7-3-1-5-4(8)2-6-3;5-3(6)1-2-4(7)8/h1-2H2,(H,5,8)(H,6,7);1-2H,(H,5,6)(H,7,8)/b;2-1+	C1C(=O)NCC(=O)N1.C(=C/C(=O)O)\C(=O)O	C1C(=O)NCC(=O)N1.C(=CC(=O)O)C(=O)O	133	16	16	0	2	6	4	-1.75
92	cid163285721	163285721	Cephalexin Diketopiperazine Hydrochloride	383.9	C16H18ClN3O4S	InChI=1S/C16H17N3O4S.ClH/c1-8-7-24-15(19-10(8)16(22)23)12-14(21)17-11(13(20)18-12)9-5-3-2-4-6-9;/h2-6,11-12,15,19H,7H2,1H3,(H,17,21)(H,18,20)(H,22,23);1H	CC1=C(NC(SC1)C2C(=O)NC(C(=O)N2)C3=CC=CC=C3)C(=O)O.Cl	CC1=C(NC(SC1)C2C(=O)NC(C(=O)N2)C3=CC=CC=C3)C(=O)O.Cl	133	25	25	6	3	4	4	1.81
93	cid44452423	44452423	O-palmitoyl diketopiperazine	755.9	C35H57N5O13	InChI=1S/C35H57N5O13/c1-2-3-4-5-6-7-8-9-10-11-12-13-14-15-23(42)50-19-20-31(47)39-24(32(48)37-20)29(53-34-28(46)25(43)21(18-36)51-34)30-26(44)27(45)33(52-30)40-17-16-22(41)38-35(40)49/h16-17,20-21,24-30,33-34,43-46H,2-15,18-19,36H2,1H3,(H,37,48)(H,39,47)(H,38,41,49)/t20-,21+,24-,25+,26-,27+,28+,29-,30-,33+,34-/m0/s1	CCCCCCCCCCCCCCCC(=O)OC[C@H]1C(=O)N[C@H](C(=O)N1)[C@@H]([C@@H]2[C@H]([C@H]([C@@H](O2)N3C=CC(=O)NC3=O)O)O)O[C@H]4[C@@H]([C@@H]([C@H](O4)CN)O)O	CCCCCCCCCCCCCCCC(=O)OCC1C(=O)NC(C(=O)N1)C(C2C(C(C(O2)N3C=CC(=O)NC3=O)O)O)OC4C(C(C(O4)CN)O)O	269	53	53	6	23	14	8	1.73
94	cid139145911	139145911	Diketopiperazine + 2,5-dichlorohydroquinone	293.1	C10H10Cl2N2O4	InChI=1S/C6H4Cl2O2.C4H6N2O2/c7-3-1-5(9)4(8)2-6(3)10;7-3-1-5-4(8)2-6-3/h1-2,9-10H;1-2H2,(H,5,8)(H,6,7)	C1C(=O)NCC(=O)N1.C1=C(C(=CC(=C1Cl)O)Cl)O	C1C(=O)NCC(=O)N1.C1=C(C(=CC(=C1Cl)O)Cl)O	98.7	18	18	6	0	4	4	1.16
95	cid12087378	12087378	Amoxicillin Diketopiperazine	365.4	C16H19N3O5S	InChI=1S/C16H19N3O5S/c1-16(2)11(15(23)24)19-14(25-16)10-13(22)17-9(12(21)18-10)7-3-5-8(20)6-4-7/h3-6,9-11,14,19-20H,1-2H3,(H,17,22)(H,18,21)(H,23,24)/t9?,10?,11-,14+/m0/s1	CC1([C@@H](N[C@H](S1)C2C(=O)NC(C(=O)N2)C3=CC=C(C=C3)O)C(=O)O)C	CC1(C(NC(S1)C2C(=O)NC(C(=O)N2)C3=CC=C(C=C3)O)C(=O)O)C	153	25	25	6	3	6	5	-1.81
96	cid13175234	13175234	Bis-phosphonomethyl-2,5-diketopiperazine	302.12	C6H12N2O8P2	InChI=1S/C6H12N2O8P2/c9-5-1-7(3-17(11,12)13)6(10)2-8(5)4-18(14,15)16/h1-4H2,(H2,11,12,13)(H2,14,15,16)	C1C(=O)N(CC(=O)N1CP(=O)(O)O)CP(=O)(O)O	C1C(=O)N(CC(=O)N1CP(=O)(O)O)CP(=O)(O)O	156	18	18	0	4	8	4	-4.4
97	cid90658023	90658023	3-Benzyl-3,6-disulfanyl-6-(hydroxymethyl)-diketopiperazine	298.4	C12H14N2O3S2	InChI=1S/C12H14N2O3S2/c15-7-12(19)10(17)13-11(18,9(16)14-12)6-8-4-2-1-3-5-8/h1-5,15,18-19H,6-7H2,(H,13,17)(H,14,16)/t11-,12-/m1/s1	C1=CC=C(C=C1)C[C@]2(C(=O)N[C@](C(=O)N2)(CO)S)S	C1=CC=C(C=C1)CC2(C(=O)NC(C(=O)N2)(CO)S)S	80.4	19	19	6	3	3	3	1
98	cid65137	65137	Histidylproline diketopiperazine	248.28	C12H16N4O2	InChI=1S/C12H16N4O2/c17-11-10-3-1-2-4-16(10)12(18)9(15-11)5-8-6-13-7-14-8/h6-7,9-10H,1-5H2,(H,13,14)(H,15,17)/t9-,10-/m0/s1	C1CCN2[C@@H](C1)C(=O)N[C@H](C2=O)CC3=CN=CN3	C1CCN2C(C1)C(=O)NC(C2=O)CC3=CN=CN3	78.1	18	18	5	2	3	2	-0.08
99	cid72670	72670	2,5-Dimethylene-3,6-diketopiperazine	138.12	C6H6N2O2	InChI=1S/C6H6N2O2/c1-3-5(9)8-4(2)6(10)7-3/h1-2H2,(H,7,10)(H,8,9)	C=C1C(=O)NC(=C)C(=O)N1	C=C1C(=O)NC(=C)C(=O)N1	58.2	10	10	6	0	2	2	-0.05
100	cid81418	81418	3,6-Bis-(2-guanylthioethyl)-2,5-diketopiperazine dihydrochloride	391.3	C10H20Cl2N6O2S2	InChI=1S/C10H18N6O2S2.2ClH/c11-9(12)19-3-1-5-7(17)16-6(8(18)15-5)2-4-20-10(13)14;;/h5-6H,1-4H2,(H3,11,12)(H3,13,14)(H,15,18)(H,16,17);2*1H	C(CSC(=N)N)C1C(=O)NC(C(=O)N1)CCSC(=N)N.Cl.Cl	C(CSC(=N)N)C1C(=O)NC(C(=O)N1)CCSC(=N)N.Cl.Cl	209	22	22	0	8	4	6	0.97
101	cid550051	550051	1,4-Bis(trifluoroacetyl)-3,6-dimethyl-2,5-diketopiperazine	334.17	C10H8F6N2O4	InChI=1S/C10H8F6N2O4/c1-3-5(19)18(8(22)10(14,15)16)4(2)6(20)17(3)7(21)9(11,12)13/h3-4H,1-2H3	CC1C(=O)N(C(C(=O)N1C(=O)C(F)(F)F)C)C(=O)C(F)(F)F	CC1C(=O)N(C(C(=O)N1C(=O)C(F)(F)F)C)C(=O)C(F)(F)F	74.8	22	22	0	4	10	0	1.65
102	cid550419	550419	1,4-Bis(trifluoroacetyl)-3-methyl-2,5-diketopiperazine	320.14	C9H6F6N2O4	InChI=1S/C9H6F6N2O4/c1-3-5(19)16(6(20)8(10,11)12)2-4(18)17(3)7(21)9(13,14)15/h3H,2H2,1H3	CC1C(=O)N(CC(=O)N1C(=O)C(F)(F)F)C(=O)C(F)(F)F	CC1C(=O)N(CC(=O)N1C(=O)C(F)(F)F)C(=O)C(F)(F)F	74.8	21	21	0	4	10	0	1.25
103	cid550449	550449	1,4-Bis(trifluoroacetyl)-3-(2-methylethyl)-6-(1-methylpropyl)-2,5-diketopiperazine	404.3	C15H18F6N2O4	InChI=1S/C15H18F6N2O4/c1-5-7(4)9-11(25)22(12(26)14(16,17)18)8(6(2)3)10(24)23(9)13(27)15(19,20)21/h6-9H,5H2,1-4H3	CCC(C)C1C(=O)N(C(C(=O)N1C(=O)C(F)(F)F)C(C)C)C(=O)C(F)(F)F	CCC(C)C1C(=O)N(C(C(=O)N1C(=O)C(F)(F)F)C(C)C)C(=O)C(F)(F)F	74.8	27	27	0	7	10	0	3.94
104	cid580993	580993	1,4-Bis(trifluoroacetyl)-2,5-diketopiperazine	306.12	C8H4F6N2O4	InChI=1S/C8H4F6N2O4/c9-7(10,11)5(19)15-1-3(17)16(2-4(15)18)6(20)8(12,13)14/h1-2H2	C1C(=O)N(CC(=O)N1C(=O)C(F)(F)F)C(=O)C(F)(F)F	C1C(=O)N(CC(=O)N1C(=O)C(F)(F)F)C(=O)C(F)(F)F	74.8	20	20	0	4	10	0	0.85
105	cid587695	587695	1,4-Bis(trifluoroacetyl)-3-methyl-6-(1-methylpropyl)-2,5-diketopiperazine	376.25	C13H14F6N2O4	InChI=1S/C13H14F6N2O4/c1-4-5(2)7-9(23)20(10(24)12(14,15)16)6(3)8(22)21(7)11(25)13(17,18)19/h5-7H,4H2,1-3H3	CCC(C)C1C(=O)N(C(C(=O)N1C(=O)C(F)(F)F)C)C(=O)C(F)(F)F	CCC(C)C1C(=O)N(C(C(=O)N1C(=O)C(F)(F)F)C)C(=O)C(F)(F)F	74.8	25	25	0	6	10	0	2.98
106	cid44149531	44149531	Pyroglutamylasparagine diketopiperazine	225.2	C9H11N3O4	InChI=1S/C9H11N3O4/c10-6(13)3-4-9(16)12-5(8(15)11-4)1-2-7(12)14/h4-5H,1-3H2,(H2,10,13)(H,11,15)/t4-,5-/m0/s1	C1CC(=O)N2[C@@H]1C(=O)N[C@H](C2=O)CC(=O)N	C1CC(=O)N2C1C(=O)NC(C2=O)CC(=O)N	110	16	16	0	2	4	2	-2.36
107	cid90659074	90659074	3-Benzyl-3,6-dihydroxy-6-(hydroxymethyl)-diketopiperazine	266.25	C12H14N2O5	InChI=1S/C12H14N2O5/c15-7-12(19)10(17)13-11(18,9(16)14-12)6-8-4-2-1-3-5-8/h1-5,15,18-19H,6-7H2,(H,13,17)(H,14,16)/t11-,12-/m1/s1	C1=CC=C(C=C1)C[C@]2(C(=O)N[C@](C(=O)N2)(CO)O)O	C1=CC=C(C=C1)CC2(C(=O)NC(C(=O)N2)(CO)O)O	119	19	19	6	3	5	5	-0.95
108	cid163285849	163285849	Aspartyl-alanyl-diketopiperazine acetate	246.22	C9H14N2O6	InChI=1S/C7H10N2O4.C2H4O2/c1-3-6(12)9-4(2-5(10)11)7(13)8-3;1-2(3)4/h3-4H,2H2,1H3,(H,8,13)(H,9,12)(H,10,11);1H3,(H,3,4)/t3-,4-;/m0./s1	C[C@H]1C(=O)N[C@H](C(=O)N1)CC(=O)O.CC(=O)O	CC1C(=O)NC(C(=O)N1)CC(=O)O.CC(=O)O	133	17	17	0	2	6	4	-1.59
109	cid239961	239961	3,6-Bis(2-hydroxyethyl)-2,5-piperazinedione	202.21	C8H14N2O4	InChI=1S/C8H14N2O4/c11-3-1-5-7(13)10-6(2-4-12)8(14)9-5/h5-6,11-12H,1-4H2,(H,9,14)(H,10,13)	C(CO)C1C(=O)NC(C(=O)N1)CCO	C(CO)C1C(=O)NC(C(=O)N1)CCO	98.7	14	14	0	4	4	4	-1.89
110	cid118855614	118855614	Pidotimod Impurity Y	226.25	C9H10N2O3S	InChI=1S/C9H10N2O3S/c12-7-2-1-5-8(13)10-4-15-3-6(10)9(14)11(5)7/h5-6H,1-4H2	C1CC(=O)N2C1C(=O)N3CSCC3C2=O	C1CC(=O)N2C1C(=O)N3CSCC3C2=O	83	15	15	0	0	3	0	-0.51
111	cid78761	78761	Sarcosine anhydride	142.16	C6H10N2O2	InChI=1S/C6H10N2O2/c1-7-3-6(10)8(2)4-5(7)9/h3-4H2,1-2H3	CN1CC(=O)N(CC1=O)C	CN1CC(=O)N(CC1=O)C	40.6	10	10	0	0	2	0	-0.94
112	cid23510852	23510852	2,2'-(2,5-Dioxopiperazine-1,4-diyl)diacetic acid	230.17	C8H10N2O6	InChI=1S/C8H10N2O6/c11-5-1-9(3-7(13)14)6(12)2-10(5)4-8(15)16/h1-4H2,(H,13,14)(H,15,16)	C1C(=O)N(CC(=O)N1CC(=O)O)CC(=O)O	C1C(=O)N(CC(=O)N1CC(=O)O)CC(=O)O	115	16	16	0	4	6	2	-1.75
113	cid84037	84037	3,6-Bis(aminooxymethyl)piperazine-2,5-dione	204.18	C6H12N4O4	InChI=1S/C6H12N4O4/c7-13-1-3-5(11)10-4(2-14-8)6(12)9-3/h3-4H,1-2,7-8H2,(H,9,12)(H,10,11)	C(C1C(=O)NC(C(=O)N1)CON)ON	C(C1C(=O)NC(C(=O)N1)CON)ON	129	14	14	0	4	6	4	-3.03
114	cid219385	219385	3,6-Bis(2-chloroethyl)piperazine-2,5-dione	239.1	C8H12Cl2N2O2	InChI=1S/C8H12Cl2N2O2/c9-3-1-5-7(13)12-6(2-4-10)8(14)11-5/h5-6H,1-4H2,(H,11,14)(H,12,13)	C(CCl)C1C(=O)NC(C(=O)N1)CCCl	C(CCl)C1C(=O)NC(C(=O)N1)CCCl	58.2	14	14	0	4	2	2	0.66
115	cid736869	736869	(3s,6s)-3,6-Bis(2-hydroxyethyl)piperazine-2,5-dione	202.21	C8H14N2O4	InChI=1S/C8H14N2O4/c11-3-1-5-7(13)10-6(2-4-12)8(14)9-5/h5-6,11-12H,1-4H2,(H,9,14)(H,10,13)/t5-,6-/m0/s1	C(CO)[C@H]1C(=O)N[C@H](C(=O)N1)CCO	C(CO)C1C(=O)NC(C(=O)N1)CCO	98.7	14	14	0	4	4	4	-1.89
116	cid818527	818527	(3S,6S)-3,6-bis(2-chloroethyl)piperazine-2,5-dione	239.1	C8H12Cl2N2O2	InChI=1S/C8H12Cl2N2O2/c9-3-1-5-7(13)12-6(2-4-10)8(14)11-5/h5-6H,1-4H2,(H,11,14)(H,12,13)/t5-,6-/m0/s1	C(CCl)[C@H]1C(=O)N[C@H](C(=O)N1)CCCl	C(CCl)C1C(=O)NC(C(=O)N1)CCCl	58.2	14	14	0	4	2	2	0.66
117	cid44452576	44452576	[(2R,5S)-5-[(S)-[(2S,3R,4S,5R)-5-(aminomethyl)-3,4-dihydroxyoxolan-2-yl]oxy-[(2S,3S,4R,5R)-5-(2,4-dioxopyrimidin-1-yl)-3,4-dihydroxyoxolan-2-yl]methyl]-3,6-dioxopiperazin-2-yl]methyl 4-phenylbenzoate	697.6	C32H35N5O13	InChI=1S/C32H35N5O13/c33-12-18-21(39)24(42)31(48-18)50-25(26-22(40)23(41)29(49-26)37-11-10-19(38)35-32(37)46)20-28(44)34-17(27(43)36-20)13-47-30(45)16-8-6-15(7-9-16)14-4-2-1-3-5-14/h1-11,17-18,20-26,29,31,39-42H,12-13,33H2,(H,34,44)(H,36,43)(H,35,38,46)/t17-,18-,20+,21-,22+,23-,24-,25+,26+,29-,31+/m1/s1	C1=CC=C(C=C1)C2=CC=C(C=C2)C(=O)OC[C@@H]3C(=O)N[C@H](C(=O)N3)[C@@H]([C@@H]4[C@H]([C@H]([C@@H](O4)N5C=CC(=O)NC5=O)O)O)O[C@H]6[C@@H]([C@@H]([C@H](O6)CN)O)O	C1=CC=C(C=C1)C2=CC=C(C=C2)C(=O)OCC3C(=O)NC(C(=O)N3)C(C4C(C(C(O4)N5C=CC(=O)NC5=O)O)O)OC6C(C(C(O6)CN)O)O	269	50	50	18	11	14	8	-2.31
118	cid7817	7817	2,5-Piperazinedione	114.1	C4H6N2O2	InChI=1S/C4H6N2O2/c7-3-1-5-4(8)2-6-3/h1-2H2,(H,5,8)(H,6,7)	C1C(=O)NCC(=O)N1	C1C(=O)NCC(=O)N1	58.2	8	8	0	0	2	2	-1.31
119	cid38455	38455	Hyalodendrin	324.4	C14H16N2O3S2	InChI=1S/C14H16N2O3S2/c1-15-12(19)14(9-17)16(2)11(18)13(15,20-21-14)8-10-6-4-3-5-7-10/h3-7,17H,8-9H2,1-2H3	CN1C(=O)C2(N(C(=O)C1(SS2)CC3=CC=CC=C3)C)CO	CN1C(=O)C2(N(C(=O)C1(SS2)CC3=CC=CC=C3)C)CO	111	21	21	6	3	3	1	1.25
120	cid72761	72761	2,3-Piperazinedione	114.1	C4H6N2O2	InChI=1S/C4H6N2O2/c7-3-4(8)6-2-1-5-3/h1-2H2,(H,5,7)(H,6,8)	C1CNC(=O)C(=O)N1	C1CNC(=O)C(=O)N1	58.2	8	8	0	0	2	2	-0.98
121	cid97704	97704	3,6-Dimethylpiperazine-2,5-dione	142.16	C6H10N2O2	InChI=1S/C6H10N2O2/c1-3-5(9)8-4(2)6(10)7-3/h3-4H,1-2H3,(H,7,10)(H,8,9)	CC1C(=O)NC(C(=O)N1)C	CC1C(=O)NC(C(=O)N1)C	58.2	10	10	0	0	2	2	-0.51
122	cid540371	540371	1,4-Diacetylpiperazine-2,5-dione	198.18	C8H10N2O4	InChI=1S/C8H10N2O4/c1-5(11)9-3-8(14)10(6(2)12)4-7(9)13/h3-4H2,1-2H3	CC(=O)N1CC(=O)N(CC1=O)C(=O)C	CC(=O)N1CC(=O)N(CC1=O)C(=O)C	74.8	14	14	0	2	4	0	-1.38
123	cid676438	676438	Alanine anhydride, trans-(+/-)-	142.16	C6H10N2O2	InChI=1S/C6H10N2O2/c1-3-5(9)8-4(2)6(10)7-3/h3-4H,1-2H3,(H,7,10)(H,8,9)/t3-,4+	C[C@@H]1C(=O)N[C@H](C(=O)N1)C	CC1C(=O)NC(C(=O)N1)C	58.2	10	10	0	0	2	2	-0.51
124	cid6951076	6951076	(3S,6S)-3-benzyl-6-(hydroxymethyl)piperazine-2,5-dione	234.25	C12H14N2O3	InChI=1S/C12H14N2O3/c15-7-10-12(17)13-9(11(16)14-10)6-8-4-2-1-3-5-8/h1-5,9-10,15H,6-7H2,(H,13,17)(H,14,16)/t9-,10-/m0/s1	C1=CC=C(C=C1)C[C@H]2C(=O)N[C@H](C(=O)N2)CO	C1=CC=C(C=C1)CC2C(=O)NC(C(=O)N2)CO	78.4	17	17	6	3	3	3	-0.5
125	cid6994670	6994670	(3R,6R)-3,6-bis(aminooxymethyl)piperazine-2,5-dione	204.18	C6H12N4O4	InChI=1S/C6H12N4O4/c7-13-1-3-5(11)10-4(2-14-8)6(12)9-3/h3-4H,1-2,7-8H2,(H,9,12)(H,10,11)/t3-,4-/m1/s1	C([C@@H]1C(=O)N[C@@H](C(=O)N1)CON)ON	C(C1C(=O)NC(C(=O)N1)CON)ON	129	14	14	0	4	6	4	-3.03
126	cid13816002	13816002	Pyrazine-2,5(1H,6H)-dione	112.09	C4H4N2O2	InChI=1S/C4H4N2O2/c7-3-1-5-4(8)2-6-3/h1H,2H2,(H,6,7)	C1C(=O)N=CC(=O)N1	C1C(=O)N=CC(=O)N1	58.5	8	8	0	0	3	1	-0.9
127	cid15590503	15590503	Cyclic-prolyl-hydroxyproline	210.23	C10H14N2O3	InChI=1S/C10H14N2O3/c13-6-4-8-10(15)11-3-1-2-7(11)9(14)12(8)5-6/h6-8,13H,1-5H2/t6-,7+,8+/m1/s1	C1C[C@H]2C(=O)N3C[C@@H](C[C@H]3C(=O)N2C1)O	C1CC2C(=O)N3CC(CC3C(=O)N2C1)O	60.8	15	15	0	0	3	1	-0.87
128	cid16639267	16639267	(S)-3-(2-hydroxyethyl)piperazine-2,5-dione	158.16	C6H10N2O3	InChI=1S/C6H10N2O3/c9-2-1-4-6(11)7-3-5(10)8-4/h4,9H,1-3H2,(H,7,11)(H,8,10)/t4-/m0/s1	C1C(=O)N[C@H](C(=O)N1)CCO	C1C(=O)NC(C(=O)N1)CCO	78.4	11	11	0	2	3	3	-1.6
129	cid46780379	46780379	2-[5-(4-Hydroxyphenyl)-3,6-dioxopiperazin-2-yl]-5,5-dimethyl-1,3-thiazolidine-4-carboxylic acid	365.4	C16H19N3O5S	InChI=1S/C16H19N3O5S/c1-16(2)11(15(23)24)19-14(25-16)10-13(22)17-9(12(21)18-10)7-3-5-8(20)6-4-7/h3-6,9-11,14,19-20H,1-2H3,(H,17,22)(H,18,21)(H,23,24)	CC1(C(NC(S1)C2C(=O)NC(C(=O)N2)C3=CC=C(C=C3)O)C(=O)O)C	CC1(C(NC(S1)C2C(=O)NC(C(=O)N2)C3=CC=C(C=C3)O)C(=O)O)C	153	25	25	6	3	6	5	-1.81
130	cid50896261	50896261	3-(2-Bromoethyl)piperazine-2,5-dione	221.05	C6H9BrN2O2	InChI=1S/C6H9BrN2O2/c7-2-1-4-6(11)8-3-5(10)9-4/h4H,1-3H2,(H,8,11)(H,9,10)	C1C(=O)NC(C(=O)N1)CCBr	C1C(=O)NC(C(=O)N1)CCBr	58.2	11	11	0	2	2	2	-0.16
131	cid57350435	57350435	CID 57350435	324.4	C14H16N2O3S2	InChI=1S/C14H16N2O3S2/c1-15-12(19)14(9-17)16(2)11(18)13(15,20-21-14)8-10-6-4-3-5-7-10/h3-7,17H,8-9H2,1-2H3/t13-,14-/m0/s1	CN1C(=O)[C@]2(N(C(=O)[C@@]1(SS2)CC3=CC=CC=C3)C)CO	CN1C(=O)C2(N(C(=O)C1(SS2)CC3=CC=CC=C3)C)CO	111	21	21	6	3	3	1	1.25
132	cid74934850	74934850	CID 74934850	374.9	C20H23ClN2O3	InChI=1S/C20H22N2O3.ClH/c23-18(14-25-20(24)17-12-7-13-21-17)22-19(15-8-3-1-4-9-15)16-10-5-2-6-11-16;/h1-6,8-11,17,19,21H,7,12-14H2,(H,22,23);1H	C1CC(NC1)C(=O)OCC(=O)NC(C2=CC=CC=C2)C3=CC=CC=C3.Cl	C1CC(NC1)C(=O)OCC(=O)NC(C2=CC=CC=C2)C3=CC=CC=C3.Cl	67.4	26	26	12	8	4	2	3.58
133	cid90657130	90657130	3-benzyl-3,6-bis(cysteinylglycine)-6-(hydroxymethyl)-DKP	586.6	C22H30N6O9S2	InChI=1S/C22H30N6O9S2/c23-13(17(34)25-7-15(30)31)9-38-21(6-12-4-2-1-3-5-12)19(36)28-22(11-29,20(37)27-21)39-10-14(24)18(35)26-8-16(32)33/h1-5,13-14,29H,6-11,23-24H2,(H,25,34)(H,26,35)(H,27,37)(H,28,36)(H,30,31)(H,32,33)/t13-,14-,21+,22+/m0/s1	C1=CC=C(C=C1)C[C@]2(C(=O)N[C@](C(=O)N2)(CO)SC[C@@H](C(=O)NCC(=O)[O-])[NH3+])SC[C@@H](C(=O)NCC(=O)[O-])[NH3+]	C1=CC=C(C=C1)CC2(C(=O)NC(C(=O)N2)(CO)SCC(C(=O)NCC(=O)[O-])[NH3+])SCC(C(=O)NCC(=O)[O-])[NH3+]	323	39	39	6	17	9	7	-6.77
134	cid90657797	90657797	3-benzyl-3,6-bis(glutathione)-6-(hydroxymethyl)-DKP	842.9	C32H42N8O15S2-2	InChI=1S/C32H44N8O15S2/c33-17(27(50)51)6-8-21(42)37-19(25(48)35-11-23(44)45)13-56-31(10-16-4-2-1-3-5-16)29(54)40-32(15-41,30(55)39-31)57-14-20(26(49)36-12-24(46)47)38-22(43)9-7-18(34)28(52)53/h1-5,17-20,41H,6-15,33-34H2,(H,35,48)(H,36,49)(H,37,42)(H,38,43)(H,39,55)(H,40,54)(H,44,45)(H,46,47)(H,50,51)(H,52,53)/p-2/t17-,18-,19-,20-,31+,32+/m0/s1	C1=CC=C(C=C1)C[C@]2(C(=O)N[C@](C(=O)N2)(CO)SC[C@@H](C(=O)NCC(=O)[O-])NC(=O)CC[C@@H](C(=O)[O-])[NH3+])SC[C@@H](C(=O)NCC(=O)[O-])NC(=O)CC[C@@H](C(=O)[O-])[NH3+]	C1=CC=C(C=C1)CC2(C(=O)NC(C(=O)N2)(CO)SCC(C(=O)NCC(=O)[O-])NC(=O)CCC(C(=O)[O-])[NH3+])SCC(C(=O)NCC(=O)[O-])NC(=O)CCC(C(=O)[O-])[NH3+]	461	57	57	6	29	15	9	-8.3
135	cid90657891	90657891	3-benzyl-3,6-disulfide-6-(hydroxymethyl)-DKP	296.4	C12H12N2O3S2	InChI=1S/C12H12N2O3S2/c15-7-12-10(17)13-11(18-19-12,9(16)14-12)6-8-4-2-1-3-5-8/h1-5,15H,6-7H2,(H,13,17)(H,14,16)	C1=CC=C(C=C1)CC23C(=O)NC(C(=O)N2)(SS3)CO	C1=CC=C(C=C1)CC23C(=O)NC(C(=O)N2)(SS3)CO	129	19	19	6	3	3	3	0.88
136	cid101043511	101043511	(4S)-2-(5-(4-hydroxyphenyl)-3,6-dioxopiperazin-2-yl)-5,5-dimethylthiazolidine-4-carboxylic acid	365.4	C16H19N3O5S	InChI=1S/C16H19N3O5S/c1-16(2)11(15(23)24)19-14(25-16)10-13(22)17-9(12(21)18-10)7-3-5-8(20)6-4-7/h3-6,9-11,14,19-20H,1-2H3,(H,17,22)(H,18,21)(H,23,24)/t9?,10?,11-,14?/m0/s1	CC1([C@@H](NC(S1)C2C(=O)NC(C(=O)N2)C3=CC=C(C=C3)O)C(=O)O)C	CC1(C(NC(S1)C2C(=O)NC(C(=O)N2)C3=CC=C(C=C3)O)C(=O)O)C	153	25	25	6	3	6	5	-1.81
137	cid127258860	127258860	3-(5,8-Dioxohexahydro-1H-thiazolo[3,4-a]pyrazin-6-yl)propanoic acid	244.27	C9H12N2O4S	InChI=1S/C9H12N2O4S/c12-7(13)2-1-5-9(15)11-4-16-3-6(11)8(14)10-5/h5-6H,1-4H2,(H,10,14)(H,12,13)	C1C2C(=O)NC(C(=O)N2CS1)CCC(=O)O	C1C2C(=O)NC(C(=O)N2CS1)CCC(=O)O	112	16	16	0	3	4	2	-0.68

## Sheet: Table S2
Table S2 The information of 800 target proteins linked to74 cyclic dipeptide compounds (CDPs)
CID	Target	Common name	Uniprot ID	ChEMBL ID	Target Class	Probability*
cid57369966	DNA (cytosine-5)-methyltransferase 3B	DNMT3B	Q9UBC3	CHEMBL6095	Reader	0.10934
cid57369966	HLA class I histocompatibility antigen A-3	HLA-A	P04439	CHEMBL2632	Surface antigen	0.10934
cid57369966	DNA (cytosine-5)-methyltransferase 1	DNMT1	P26358	CHEMBL1993	Writer	0.10934
cid57369966	Protein-arginine N-methyltransferase 1	PRMT1	Q99873	CHEMBL5524	Writer	0.10934
cid57369966	Histone-lysine N-methyltransferase SETD2	SETD2	Q9BYW2	CHEMBL3108647	Writer	0.10934
cid57369966	Histone-arginine methyltransferase CARM1	CARM1	Q86X55	CHEMBL5406	Writer	0.10934
cid57369966	Histone-lysine N-methyltransferase SETD7	SETD7	Q8WTS6	CHEMBL5523	Writer	0.10934
cid57369966	Hypoxanthine-guanine phosphoribosyltransferase	HPRT1	P00492	CHEMBL2360	Enzyme	0.10934
cid57369966	Serine/threonine-protein kinase/endoribonuclease IRE1	ERN1	O75460	CHEMBL1163101	Enzyme	0.10934
cid57369966	Protein farnesyltransferase	FNTA FNTB	P49354 P49356	CHEMBL2094108	Enzyme	0.10934
cid57369966	Excitatory amino acid transporter 3	SLC1A1	P43005	CHEMBL2721	Electrochemical transporter	0.10934
cid57369966	Carbonic anhydrase II	CA2	P00918	CHEMBL205	Lyase	0.10934
cid57369966	Carbonic anhydrase I	CA1	P00915	CHEMBL261	Lyase	0.10934
cid57369966	Glutamate receptor ionotropic kainate 1	GRIK1	P39086	CHEMBL1918	Ligand-gated ion channel	0.10934
cid57369966	Aminopeptidase N	ANPEP	P15144	CHEMBL1907	Protease	0.10934
cid29982753	Angiotensin-converting enzyme	ACE	P12821	CHEMBL1808	Protease	0.574895
cid29982753	Mu opioid receptor	OPRM1	P35372	CHEMBL233	Family A G protein-coupled receptor	0.173117
cid29982753	Renin	REN	P00797	CHEMBL286	Protease	0.156708
cid29982753	Inhibitor of apoptosis protein 3	XIAP	P98170	CHEMBL4198	Other cytosolic protein	0.156708
cid29982753	Matrix metalloproteinase 3	MMP3	P08254	CHEMBL283	Protease	0.148532
cid29982753	Matrix metalloproteinase 1	MMP1	P03956	CHEMBL332	Protease	0.148532
cid29982753	Neprilysin (by homology)	MME	P08473	CHEMBL1944	Protease	0.140333
cid29982753	Delta opioid receptor (by homology)	OPRD1	P41143	CHEMBL236	Family A G protein-coupled receptor	0.132135
cid29982753	Matrix metalloproteinase 8	MMP8	P22894	CHEMBL4588	Protease	0.132135
cid29982753	Beta-secretase 1	BACE1	P56817	CHEMBL4822	Protease	0.132135
cid29982753	Matrix metalloproteinase 9	MMP9	P14780	CHEMBL321	Protease	0.132135
cid29982753	Matrix metalloproteinase 2	MMP2	P08253	CHEMBL333	Protease	0.132135
cid29982753	Aminopeptidase N	ANPEP	P15144	CHEMBL1907	Protease	0.123937
cid29982753	Protein farnesyltransferase	FNTA FNTB	P49354 P49356	CHEMBL2094108	Enzyme	0.115737
cid29982753	Xaa-Pro aminopeptidase 1	XPNPEP1	Q9NQW7	CHEMBL3782	Protease	0.115737
cid29982753	Xaa-Pro aminopeptidase 2	XPNPEP2	O43895	CHEMBL4610	Protease	0.115737
cid29982753	Cathepsin (B and K)	CTSB	P07858	CHEMBL4072	Protease	0.115737
cid29982753	Neurotensin receptor 2	NTSR2	O95665	CHEMBL2514	Family A G protein-coupled receptor	0.115737
cid29982753	Kappa Opioid receptor	OPRK1	P41145	CHEMBL237	Family A G protein-coupled receptor	0.115737
cid29982753	HLA class I histocompatibility antigen A-3	HLA-A	P04439	CHEMBL2632	Surface antigen	0.115737
cid29982753	Thrombin	F2	P00734	CHEMBL204	Protease	0.115737
cid29982753	Chromobox protein homolog 7	CBX7	O95931	CHEMBL1764946	Reader	0.115737
cid29982753	E3 SUMO-protein ligase CBX4	CBX4	O00257	CHEMBL3232685	Enzyme	0.115737
cid29982753	Xaa-Pro dipeptidase	PEPD	P12955	CHEMBL4185	Protease	0.115737
cid29982753	Cystinyl aminopeptidase	LNPEP	Q9UIQ6	CHEMBL2693	Protease	0.115737
cid29982753	Trypsin I	PRSS1	P07477	CHEMBL209	Protease	0.115737
cid29982753	Integrin alpha-4	ITGA4	P13612	CHEMBL278	Membrane receptor	0.115737
cid29982753	Disks large homolog 4	DLG4	P78352	CHEMBL5666	Unclassified protein	0.115737
cid29982753	Cyclooxygenase-2	PTGS2	P35354	CHEMBL230	Oxidoreductase	0.115737
cid29982753	FK506-binding protein 1A	FKBP1A	P62942	CHEMBL1902	Isomerase	0.115737
cid29982753	Leucine aminopeptidase	LAP3	P28838	CHEMBL3965	Protease	0.115737
cid29982753	NAD-dependent deacetylase sirtuin 1	SIRT1	Q96EB6	CHEMBL4506	Eraser	0.115737
cid29982753	Dipeptidyl peptidase IV	DPP4	P27487	CHEMBL284	Protease	0.115737
cid29982753	Muscarinic acetylcholine receptor M4	CHRM4	P08173	CHEMBL1821	Family A G protein-coupled receptor	0.115737
cid29982753	Neurokinin 1 receptor (by homology)	TACR1	P25103	CHEMBL249	Family A G protein-coupled receptor	0.115737
cid29982753	Acyl-CoA:dihydroxyacetonephosphateacyltransferase	GNPAT	O15228	CHEMBL4494	Enzyme	0.115737
cid29982753	Cathepsin E	CTSE	P14091	CHEMBL3092	Protease	0.115737
cid29982753	Geranylgeranyl transferase type I	PGGT1B FNTA	P53609 P49354	CHEMBL2095164	Enzyme	0.115737
cid29982753	HMG-CoA reductase	HMGCR	P04035	CHEMBL402	Oxidoreductase	0.115737
cid29982753	Caspase-1	CASP1	P29466	CHEMBL4801	Protease	0.115737
cid29982753	NAD-dependent deacetylase sirtuin 3	SIRT3	Q9NTG7	CHEMBL4461	Eraser	0.115737
cid29982753	NAD-dependent deacetylase sirtuin 2	SIRT2	Q8IXJ6	CHEMBL4462	Eraser	0.115737
cid29982753	Kallikrein 1	KLK1	P06870	CHEMBL2319	Protease	0.115737
cid29982753	C3a anaphylatoxin chemotactic receptor	C3AR1	Q16581	CHEMBL4761	Family A G protein-coupled receptor	0.115737
cid29982753	Carboxypeptidase B2 isoform A	CPB2	Q96IY4	CHEMBL3419	Protease	0.115737
cid29982753	Cathepsin D	CTSD	P07339	CHEMBL2581	Protease	0.115737
cid29982753	Neurokinin 2 receptor	TACR2	P21452	CHEMBL2327	Family A G protein-coupled receptor	0.115737
cid29982753	Gamma-secretase	PSEN2 PSENEN NCSTN APH1A PSEN1 APH1B	P49810 Q9NZ42 Q92542 Q96BI3 P49768 Q8WW43	CHEMBL2094135	Protease	0.115737
cid29982753	Proenkephalin B	PDYN	P01213	CHEMBL2227	Other ion channel	0.115737
cid29982753	Muscarinic acetylcholine receptor M5	CHRM5	P08912	CHEMBL2035	Family A G protein-coupled receptor	0.115737
cid29982753	Formyl peptide receptor 1	FPR1	P21462	CHEMBL3359	Family A G protein-coupled receptor	0.115737
cid29982753	Plasminogen	PLG	P00747	CHEMBL1801	Protease	0.115737
cid29982753	Muscarinic acetylcholine receptor M1	CHRM1	P11229	CHEMBL216	Family A G protein-coupled receptor	0.115737
cid29982753	Cyclophilin A	PPIA	P62937	CHEMBL1949	Isomerase	0.115737
cid29982753	Neurotensin receptor 1	NTSR1	P30989	CHEMBL4123	Family A G protein-coupled receptor	0.115737
cid29982753	Prolyl endopeptidase	PREP	P48147	CHEMBL3202	Protease	0.115737
cid29982753	Diacylglycerol O-acyltransferase 1	DGAT1	O75907	CHEMBL6009	Enzyme	0.115737
cid29982753	MAP kinase ERK2	MAPK1	P28482	CHEMBL4040	Kinase	0.115737
cid29982753	Integrin alpha-V/beta-3	ITGAV ITGB3	P06756 P05106	CHEMBL1907598	Membrane receptor	0.115737
cid29982753	Atrial natriuretic factor	NPPA	P01160	CHEMBL1293193	Unclassified protein	0.115737
cid29982753	Ghrelin receptor	GHSR	Q92847	CHEMBL4616	Family A G protein-coupled receptor	0.115737
cid29982753	Cyclin-dependent kinase 4/cyclin D1	CCND1 CDK4	P24385 P11802	CHEMBL1907601	Kinase	0.115737
cid29982753	CDK2/Cyclin A	CCNA2 CDK2	P20248 P24941	CHEMBL3038469	Kinase	0.115737
cid29982753	Integrin alpha-2/beta-3	ITGA2 ITGB3	P17301 P05106	CHEMBL2111461	Membrane receptor	0.115737
cid29982753	Thrombin and coagulation factor X	F10	P00742	CHEMBL244	Protease	0.115737
cid29982753	Neurokinin 3 receptor	TACR3	P29371	CHEMBL4429	Family A G protein-coupled receptor	0.115737
cid29982753	Endothelin receptor ET-A	EDNRA	P25101	CHEMBL252	Family A G protein-coupled receptor	0.115737
cid29982753	26S proteosome	SEM1 PSMD8 PSMD4 PSMD13 PSMD7 PSMD6 PSMD11 PSMD12 PSMD3 PSMD2 PSMC5 PSMC3 PSMC6 PSMC4 PSMC1 PSMC2 ADRM1 PSMD14 PSMD1 PSMB7 PSMB4 PSMB3 PSMB11 PSMB10 PSMA8 PSMA7 PSMA6 PSMA5 PSMA4 PSMA3 PSMA2 PSMA1 PSMB6 PSMB9 PSMB8 PSMB5 PSMB1 PSMB2	P60896 P48556 P55036 Q9UNM6 P51665 Q15008 O00231 O00232 O43242 Q13200 P62195 P17980 P62333 P43686 P62191 P35998 Q16186 O00487 Q99460 Q99436 P28070 P49720 A5LHX3 P40306 Q8TAA3 O14818 P60900 P28066 P25789 P25788 P25787 P25786 P28072 P28065 P28062 P28074 P20618 P49721	CHEMBL2364701	Protease	0.115737
cid29982753	Histone deacetylase 1	HDAC1	Q13547	CHEMBL325	Eraser	0.115737
cid29982753	Aminopeptidase B	RNPEP	Q9H4A4	CHEMBL2432	Protease	0.115737
cid29982753	Coagulation factor VII	F7	P08709	CHEMBL3991	Protease	0.115737
cid29982753	Integrin alpha-5/beta-1	ITGB1 ITGA5	P05556 P08648	CHEMBL2095226	Membrane receptor	0.115737
cid29982753	Integrin alpha-IIb/beta-3	ITGA2B ITGB3	P08514 P05106	CHEMBL2093869	Membrane receptor	0.115737
cid29982753	Matrix metalloproteinase 13	MMP13	P45452	CHEMBL280	Protease	0.115737
cid29982753	Neurotensin receptor 3	SORT1	Q99523	CHEMBL3091	Membrane receptor	0.115737
cid29982753	Muscarinic acetylcholine receptor M3	CHRM3	P20309	CHEMBL245	Family A G protein-coupled receptor	0.115737
cid29982753	Collagen type IV alpha-3-binding protein	COL4A3BP	Q9Y5P4	CHEMBL3399913	Unclassified protein	0.115737
cid29982753	Histone deacetylase 3	HDAC3	O15379	CHEMBL1829	Eraser	0.115737
cid29982753	Melanocortin receptor 4	MC4R	P32245	CHEMBL259	Family A G protein-coupled receptor	0.115737
cid29982753	Melanocortin receptor 3	MC3R	P41968	CHEMBL4644	Family A G protein-coupled receptor	0.115737
cid29982753	Signal transducer and activator of transcription 3	STAT3	P40763	CHEMBL4026	Transcription factor	0.115737
cid29982753	Carboxypeptidase N, catalytic subunit	CPN1	P15169	CHEMBL4713	Protease	0.115737
cid29982753	Cholecystokinin B receptor	CCKBR	P32239	CHEMBL298	Family A G protein-coupled receptor	0.115737
cid29982753	Serine/threonine-protein kinase Chk1	CHEK1	O14757	CHEMBL4630	Kinase	0.115737
cid29982753	Serine/threonine-protein kinase WEE1	WEE1	P30291	CHEMBL5491	Kinase	0.115737
cid29982753	Thyrotropin-releasing hormone receptor (by homology)	TRHR	P34981	CHEMBL1810	Family A G protein-coupled receptor	0.115737
cid29982753	Histone deacetylase 2	HDAC2	Q92769	CHEMBL1937	Eraser	0.115737
cid29982753	Histone deacetylase 11	HDAC11	Q96DB2	CHEMBL3310	Eraser	0.115737
cid29982753	Histone deacetylase 10	HDAC10	Q969S8	CHEMBL5103	Eraser	0.115737
cid29982753	Epoxide hydratase	EPHX2	P34913	CHEMBL2409	Protease	0.115737
cid29982753	Leukotriene A4 hydrolase	LTA4H	P09960	CHEMBL4618	Protease	0.115737
cid29982753	Appetite-regulating hormone	GHRL	Q9UBU3	CHEMBL1921664	Unclassified protein	0.115737
cid29982753	Beta secretase 2	BACE2	Q9Y5Z0	CHEMBL2525	Protease	0.115737
cid29982753	Gamma-secretase	PSENEN	Q9NZ42	CHEMBL2374	Enzyme	0.115737
cid29982753	Max-like protein X	MLX	Q9UH92	CHEMBL2062357	Unclassified protein	0.115737
cid29982753	Histone deacetylase 3/Nuclear receptor corepressor 2 (HDAC3/NCoR2)	NCOR2 HDAC3	Q9Y618 O15379	CHEMBL2111363	Eraser	0.115737
cid29982753	Coagulation factor IX	F9	P00740	CHEMBL2016	Protease	0.115737
cid29982753	Vasopressin V2 receptor	AVPR2	P30518	CHEMBL1790	Family A G protein-coupled receptor	0.115737
cid29982753	Vasopressin V1a receptor	AVPR1A	P37288	CHEMBL1889	Family A G protein-coupled receptor	0.115737
cid29982753	Pregnane X receptor	NR1I2	O75469	CHEMBL3401	Nuclear receptor	0.115737
cid71752645	Angiotensin-converting enzyme	ACE	P12821	CHEMBL1808	Protease	0.297731
cid71752645	Diacylglycerol O-acyltransferase 1	DGAT1	O75907	CHEMBL6009	Enzyme	0.18109
cid71752645	Renin	REN	P00797	CHEMBL286	Protease	0.131156
cid71752645	Matrix metalloproteinase 1	MMP1	P03956	CHEMBL332	Protease	0.122827
cid71752645	FK506-binding protein 1A	FKBP1A	P62942	CHEMBL1902	Isomerase	0.114495
cid71752645	Gamma-secretase	PSEN2 PSENEN NCSTN APH1A PSEN1 APH1B	P49810 Q9NZ42 Q92542 Q96BI3 P49768 Q8WW43	CHEMBL2094135	Protease	0.114495
cid71752645	Cyclophilin A	PPIA	P62937	CHEMBL1949	Isomerase	0.114495
cid71752645	Matrix metalloproteinase 3	MMP3	P08254	CHEMBL283	Protease	0.114495
cid71752645	Matrix metalloproteinase 9	MMP9	P14780	CHEMBL321	Protease	0.114495
cid71752645	Matrix metalloproteinase 8	MMP8	P22894	CHEMBL4588	Protease	0.114495
cid71752645	Matrix metalloproteinase 2	MMP2	P08253	CHEMBL333	Protease	0.114495
cid71752645	Cathepsin D	CTSD	P07339	CHEMBL2581	Protease	0.106166
cid71752645	Delta opioid receptor	OPRD1	P41143	CHEMBL236	Family A G protein-coupled receptor	0.106166
cid71752645	Beta-secretase 1	BACE1	P56817	CHEMBL4822	Protease	0.106166
cid71752645	Cathepsin (B and K)	CTSB	P07858	CHEMBL4072	Protease	0.106166
cid71752645	Mu opioid receptor (by homology)	OPRM1	P35372	CHEMBL233	Family A G protein-coupled receptor	0.106166
cid71752645	Thrombin	F2	P00734	CHEMBL204	Protease	0.106166
cid71752645	Cholesteryl ester transfer protein	CETP	P11597	CHEMBL3572	Other ion channel	0.106166
cid71752645	Neprilysin (by homology)	MME	P08473	CHEMBL1944	Protease	0.106166
cid71752645	Acyl coenzyme A:cholesterol acyltransferase 1	SOAT1	P35610	CHEMBL2782	Enzyme	0.106166
cid71752645	Cyclooxygenase-2	PTGS2	P35354	CHEMBL230	Oxidoreductase	0.106166
cid71752645	Inhibitor of apoptosis protein 3	XIAP	P98170	CHEMBL4198	Other cytosolic protein	0.106166
cid71752645	Epoxide hydratase	EPHX2	P34913	CHEMBL2409	Protease	0.106166
cid71752645	C-C chemokine receptor type 1	CCR1	P32246	CHEMBL2413	Family A G protein-coupled receptor	0.106166
cid71752645	11-beta-hydroxysteroid dehydrogenase 1	HSD11B1	P28845	CHEMBL4235	Enzyme	0.106166
cid71752645	Ghrelin receptor	GHSR	Q92847	CHEMBL4616	Family A G protein-coupled receptor	0.106166
cid71752645	Cathepsin K	CTSK	P43235	CHEMBL268	Protease	0.106166
cid71752645	Cathepsin S	CTSS	P25774	CHEMBL2954	Protease	0.106166
cid71752645	Cathepsin L	CTSL	P07711	CHEMBL3837	Protease	0.106166
cid71752645	Bile acid receptor FXR	NR1H4	Q96RI1	CHEMBL2047	Nuclear receptor	0.106166
cid71752645	Cathepsin E	CTSE	P14091	CHEMBL3092	Protease	0.106166
cid71752645	Trypsin I	PRSS1	P07477	CHEMBL209	Protease	0.106166
cid71752645	Phosphodiesterase 5A	PDE5A	O76074	CHEMBL1827	Phosphodiesterase	0.106166
cid71752645	Histone deacetylase 1	HDAC1	Q13547	CHEMBL325	Eraser	0.106166
cid71752645	Prolyl endopeptidase	PREP	P48147	CHEMBL3202	Protease	0.106166
cid71752645	Phosphodiesterase 10A	PDE10A	Q9Y233	CHEMBL4409	Phosphodiesterase	0.106166
cid71752645	Muscarinic acetylcholine receptor M3	CHRM3	P20309	CHEMBL245	Family A G protein-coupled receptor	0.106166
cid71752645	Cholecystokinin B receptor	CCKBR	P32239	CHEMBL298	Family A G protein-coupled receptor	0.106166
cid71752645	Serine/threonine-protein kinase mTOR	MTOR	P42345	CHEMBL2842	Kinase	0.106166
cid71752645	Neuropeptide S receptor	NPSR1	Q6W5P4	CHEMBL5162	Family A G protein-coupled receptor	0.106166
cid71752645	Calpain 1	CAPN1	P07384	CHEMBL3891	Protease	0.106166
cid71752645	Serotonin 1a (5-HT1a) receptor	HTR1A	P08908	CHEMBL214	Family A G protein-coupled receptor	0.106166
cid71752645	Kappa Opioid receptor	OPRK1	P41145	CHEMBL237	Family A G protein-coupled receptor	0.106166
cid71752645	Neurokinin 1 receptor	TACR1	P25103	CHEMBL249	Family A G protein-coupled receptor	0.106166
cid71752645	Tyrosine-protein kinase JAK3	JAK3	P52333	CHEMBL2148	Kinase	0.106166
cid71752645	c-Jun N-terminal kinase 1	MAPK8	P45983	CHEMBL2276	Kinase	0.106166
cid71752645	c-Jun N-terminal kinase 3	MAPK10	P53779	CHEMBL2637	Kinase	0.106166
cid71752645	Tyrosine-protein kinase JAK1	JAK1	P23458	CHEMBL2835	Kinase	0.106166
cid71752645	Tyrosine-protein kinase JAK2	JAK2	O60674	CHEMBL2971	Kinase	0.106166
cid71752645	Isocitrate dehydrogenase [NADP] cytoplasmic	IDH1	O75874	CHEMBL2007625	Enzyme	0.106166
cid71752645	Liver glycogen phosphorylase	PYGL	P06737	CHEMBL2568	Enzyme	0.106166
cid71752645	Scavenger receptor class B member 1 (by homology)	SCARB1	Q8WTV0	CHEMBL1914272	Unclassified protein	0.106166
cid71752645	MAP kinase p38 alpha	MAPK14	Q16539	CHEMBL260	Kinase	0.106166
cid71752645	Orexin receptor 2	HCRTR2	O43614	CHEMBL4792	Family A G protein-coupled receptor	0.106166
cid71752645	Orexin receptor 1	HCRTR1	O43613	CHEMBL5113	Family A G protein-coupled receptor	0.106166
cid71752645	HLA class I histocompatibility antigen A-3	HLA-A	P04439	CHEMBL2632	Surface antigen	0.106166
cid71752645	Proteasome Macropain subunit MB1	PSMB5	P28074	CHEMBL4662	Protease	0.106166
cid71752645	Protein farnesyltransferase	FNTA FNTB	P49354 P49356	CHEMBL2094108	Enzyme	0.106166
cid71752645	Serotonin 1d (5-HT1d) receptor	HTR1D	P28221	CHEMBL1983	Family A G protein-coupled receptor	0.106166
cid71752645	Metabotropic glutamate receptor 5	GRM5	P41594	CHEMBL3227	Family C G protein-coupled receptor	0.106166
cid71752645	Neuropeptide Y receptor type 5	NPY5R	Q15761	CHEMBL4561	Family A G protein-coupled receptor	0.106166
cid71752645	Elongation of very long chain fatty acids protein 6	ELOVL6	Q9H5J4	CHEMBL5704	Enzyme	0.106166
cid71752645	Neurotensin receptor 1	NTSR1	P30989	CHEMBL4123	Family A G protein-coupled receptor	0.106166
cid71752645	Glutaminyl-peptide cyclotransferase	QPCT	Q16769	CHEMBL4508	Enzyme	0.106166
cid71752645	Serine/threonine-protein kinase Aurora-B	AURKB	Q96GD4	CHEMBL2185	Kinase	0.106166
cid71752645	Glycogen synthase kinase-3 beta	GSK3B	P49841	CHEMBL262	Kinase	0.106166
cid71752645	Cyclin-dependent kinase 1	CDK1	P06493	CHEMBL308	Kinase	0.106166
cid71752645	Serine/threonine-protein kinase Aurora-A	AURKA	O14965	CHEMBL4722	Kinase	0.106166
cid71752645	26S proteosome	SEM1 PSMD8 PSMD4 PSMD13 PSMD7 PSMD6 PSMD11 PSMD12 PSMD3 PSMD2 PSMC5 PSMC3 PSMC6 PSMC4 PSMC1 PSMC2 ADRM1 PSMD14 PSMD1 PSMB7 PSMB4 PSMB3 PSMB11 PSMB10 PSMA8 PSMA7 PSMA6 PSMA5 PSMA4 PSMA3 PSMA2 PSMA1 PSMB6 PSMB9 PSMB8 PSMB5 PSMB1 PSMB2	P60896 P48556 P55036 Q9UNM6 P51665 Q15008 O00231 O00232 O43242 Q13200 P62195 P17980 P62333 P43686 P62191 P35998 Q16186 O00487 Q99460 Q99436 P28070 P49720 A5LHX3 P40306 Q8TAA3 O14818 P60900 P28066 P25789 P25788 P25787 P25786 P28072 P28065 P28062 P28074 P20618 P49721	CHEMBL2364701	Protease	0.106166
cid71752645	Bromodomain-containing protein 4	BRD4	O60885	CHEMBL1163125	Reader	0.106166
cid71752645	Bromodomain-containing protein 2	BRD2	P25440	CHEMBL1293289	Reader	0.106166
cid71752645	Bromodomain testis-specific protein	BRDT	Q58F21	CHEMBL1795185	Reader	0.106166
cid71752645	Bromodomain-containing protein 3	BRD3	Q15059	CHEMBL1795186	Reader	0.106166
cid71752645	NAD-dependent deacetylase sirtuin 1	SIRT1	Q96EB6	CHEMBL4506	Eraser	0.106166
cid71752645	N-acylsphingosine-amidohydrolase	NAAA	Q02083	CHEMBL4349	Enzyme	0.106166
cid71752645	Phosphodiesterase 4A	PDE4A	P27815	CHEMBL254	Phosphodiesterase	0.106166
cid71752645	Sonic hedgehog protein	SHH	Q15465	CHEMBL5602	Unclassified protein	0.106166
cid71752645	Calpain 2	CAPN2	P17655	CHEMBL2382	Protease	0.106166
cid71752645	Secreted frizzled-related protein 1	SFRP1	Q8N474	CHEMBL5517	Unclassified protein	0.106166
cid71752645	GABA-A receptor; alpha-3/beta-3/gamma-2	GABRB3 GABRA3 GABRG2	P28472 P34903 P18507	CHEMBL2094120	Ligand-gated ion channel	0.106166
cid71752645	GABA-A receptor; alpha-2/beta-3/gamma-2	GABRA2 GABRB3 GABRG2	P47869 P28472 P18507	CHEMBL2094130	Ligand-gated ion channel	0.106166
cid71752645	GABA-A receptor; alpha-1/beta-2/gamma-2	GABRA1 GABRB2 GABRG2	P14867 P47870 P18507	CHEMBL2095172	Ligand-gated ion channel	0.106166
cid71752645	SUMO-activating enzyme	SAE1 UBA2	Q9UBE0 Q9UBT2	CHEMBL2095174	Enzyme	0.106166
cid71752645	JAK3/JAK1	JAK3 JAK1	P52333 P23458	CHEMBL3038491	Kinase	0.106166
cid71752645	JAK2/JAK1	JAK1 JAK2	P23458 O60674	CHEMBL3038492	Kinase	0.106166
cid71752645	JAK1/JAK2/TYK2	TYK2 JAK2 JAK1	P29597 O60674 P23458	CHEMBL3301390	Kinase	0.106166
cid71752645	Tyrosine-protein kinase TYK2	TYK2	P29597	CHEMBL3553	Kinase	0.106166
cid71752645	Muscarinic acetylcholine receptor M4	CHRM4	P08173	CHEMBL1821	Family A G protein-coupled receptor	0.106166
cid71752645	Cyclin-dependent kinase 2	CDK2	P24941	CHEMBL301	Kinase	0.106166
cid71752645	5-lipoxygenase activating protein	ALOX5AP	P20292	CHEMBL4550	Other cytosolic protein	0.106166
cid71752645	Tyrosyl-tRNA synthetase	YARS	P54577	CHEMBL3179	Enzyme	0.106166
cid71752645	PI3-kinase p110-alpha subunit	PIK3CA	P42336	CHEMBL4005	Enzyme	0.106166
cid71752645	Serine/threonine-protein kinase PLK2	PLK2	Q9NYY3	CHEMBL5938	Kinase	0.106166
cid71752645	Atrial natriuretic factor	NPPA	P01160	CHEMBL1293193	Unclassified protein	0.106166
cid71752645	Protein Mdm4	MDM4	O15151	CHEMBL1255126	Unclassified protein	0.106166
cid71752645	Prostanoid EP1 receptor (by homology)	PTGER1	P34995	CHEMBL1811	Family A G protein-coupled receptor	0.106166
cid71752645	Sodium channel protein type II alpha subunit	SCN2A	Q99250	CHEMBL4187	Voltage-gated ion channel	0.106166
cid71752645	C-C chemokine receptor type 8	CCR8	P51685	CHEMBL4596	Family A G protein-coupled receptor	0.106166
cid71752645	Sodium channel protein type X alpha subunit	SCN10A	Q9Y5Y9	CHEMBL5451	Voltage-gated ion channel	0.106166
cid71752645	MAP kinase ERK2	MAPK1	P28482	CHEMBL4040	Kinase	0.106166
cid53356360	Inhibitor of apoptosis protein 3	XIAP	P98170	CHEMBL4198	Other cytosolic protein	0.111502
cid53356360	Cathepsin S	CTSS	P25774	CHEMBL2954	Protease	0.111502
cid53356360	Progesterone receptor	PGR	P06401	CHEMBL208	Nuclear receptor	0.111502
cid53356360	Peptidyl-prolyl cis-trans isomerase NIMA-interacting 1	PIN1	Q13526	CHEMBL2288	Enzyme	0.111502
cid53356360	Orexin receptor 2	HCRTR2	O43614	CHEMBL4792	Family A G protein-coupled receptor	0.111502
cid53356360	Orexin receptor 1	HCRTR1	O43613	CHEMBL5113	Family A G protein-coupled receptor	0.111502
cid53356360	MAP kinase p38 alpha	MAPK14	Q16539	CHEMBL260	Kinase	0.111502
cid53356360	Nociceptin receptor	OPRL1	P41146	CHEMBL2014	Family A G protein-coupled receptor	0.111502
cid53356360	Gamma-secretase	PSEN2 PSENEN NCSTN APH1A PSEN1 APH1B	P49810 Q9NZ42 Q92542 Q96BI3 P49768 Q8WW43	CHEMBL2094135	Protease	0.111502
cid53356360	Melanocortin receptor 4	MC4R	P32245	CHEMBL259	Family A G protein-coupled receptor	0.111502
cid53356360	DNA (cytosine-5)-methyltransferase 3A	DNMT3A	Q9Y6K1	CHEMBL1992	Reader	0.111502
cid53356360	Metabotropic glutamate receptor 5	GRM5	P41594	CHEMBL3227	Family C G protein-coupled receptor	0.111502
cid53356360	Cytochrome P450 19A1	CYP19A1	P11511	CHEMBL1978	Cytochrome P450	0.111502
cid53356360	Serotonin 2b (5-HT2b) receptor	HTR2B	P41595	CHEMBL1833	Family A G protein-coupled receptor	0.111502
cid53356360	Translocator protein (by homology)	TSPO	P30536	CHEMBL5742	Membrane receptor	0.111502
cid53356360	Norepinephrine transporter	SLC6A2	P23975	CHEMBL222	Electrochemical transporter	0.111502
cid53356360	Serotonin transporter	SLC6A4	P31645	CHEMBL228	Electrochemical transporter	0.111502
cid53356360	Dopamine transporter	SLC6A3	Q01959	CHEMBL238	Electrochemical transporter	0.111502
cid53356360	Monoamine oxidase A	MAOA	P21397	CHEMBL1951	Oxidoreductase	0.111502
cid53356360	Monoamine oxidase B	MAOB	P27338	CHEMBL2039	Oxidoreductase	0.111502
cid53356360	Glucose-6-phosphatase	G6PC	P35575	CHEMBL2282	Enzyme	0.111502
cid53356360	Intermediate conductance calcium-activated potassium channel protein 4	KCNN4	O15554	CHEMBL4305	Voltage-gated ion channel	0.111502
cid53356360	Voltage-gated potassium channel subunit Kv1.5	KCNA5	P22460	CHEMBL4306	Voltage-gated ion channel	0.111502
cid53356360	Voltage-gated N-type calcium channel alpha-1B subunit	CACNA1B	Q00975	CHEMBL4478	Voltage-gated ion channel	0.111502
cid53356360	G protein-coupled receptor 44	PTGDR2	Q9Y5Y4	CHEMBL5071	Family A G protein-coupled receptor	0.111502
cid53356360	GABA-A receptor; alpha-3/beta-3/gamma-2	GABRB3 GABRA3 GABRG2	P28472 P34903 P18507	CHEMBL2094120	Ligand-gated ion channel	0.111502
cid53356360	GABA-A receptor; alpha-1/beta-3/gamma-2	GABRB3 GABRG2 GABRA1	P28472 P18507 P14867	CHEMBL2094121	Ligand-gated ion channel	0.111502
cid53356360	GABA-A receptor; alpha-5/beta-3/gamma-2	GABRB3 GABRG2 GABRA5	P28472 P18507 P31644	CHEMBL2094122	Ligand-gated ion channel	0.111502
cid53356360	GABA-A receptor; alpha-2/beta-3/gamma-2	GABRA2 GABRB3 GABRG2	P47869 P28472 P18507	CHEMBL2094130	Ligand-gated ion channel	0.111502
cid53356360	GABA-A receptor; alpha-6/beta-3/gamma-2	GABRG2 GABRB3 GABRA6	P18507 P28472 Q16445	CHEMBL2095190	Ligand-gated ion channel	0.111502
cid53356360	Matrix metalloproteinase 9	MMP9	P14780	CHEMBL321	Protease	0.111502
cid53356360	Cyclin-dependent kinase 2/cyclin E	CCNE2 CDK2 CCNE1	O96020 P24941 P24864	CHEMBL2094126	Other cytosolic protein	0.111502
cid53356360	Cyclin-dependent kinase 1/cyclin B	CCNB3 CDK1 CCNB1 CCNB2	Q8WWL7 P06493 P14635 O95067	CHEMBL2094127	Other cytosolic protein	0.111502
cid53356360	Thyroid hormone receptor beta-1	THRB	P10828	CHEMBL1947	Nuclear receptor	0.111502
cid53356360	TGF-beta receptor type I	TGFBR1	P36897	CHEMBL4439	Kinase	0.111502
cid53356360	Serotonin 2a (5-HT2a) receptor	HTR2A	P28223	CHEMBL224	Family A G protein-coupled receptor	0.111502
cid53356360	Cystic fibrosis transmembrane conductance regulator	CFTR	P13569	CHEMBL4051	Other ion channel	0.111502
cid53356360	Kinesin-like protein 1	KIF11	P52732	CHEMBL4581	Other cytosolic protein	0.111502
cid53356360	Toll-like receptor (TLR7/TLR9)	TLR9	Q9NR96	CHEMBL5804	Toll-like and Il-1 receptors	0.111502
cid53356360	High affinity immunoglobulin gamma Fc receptor I	FCGR1A	P12314	CHEMBL5349	Membrane receptor	0.111502
cid53356360	Prolyl endopeptidase	PREP	P48147	CHEMBL3202	Protease	0.111502
cid53356360	GABA-A receptor; alpha-1/beta-2/gamma-2	GABRA1 GABRB2 GABRG2	P14867 P47870 P18507	CHEMBL2095172	Ligand-gated ion channel	0.111502
cid53356360	Caspase-3	CASP3	P42574	CHEMBL2334	Protease	0.111502
cid53356360	GABA receptor alpha-5 subunit	GABRA5	P31644	CHEMBL5112	Ligand-gated ion channel	0.111502
cid53356360	Serotonin 2c (5-HT2c) receptor	HTR2C	P28335	CHEMBL225	Family A G protein-coupled receptor	0.111502
cid53356360	LXR-alpha	NR1H3	Q13133	CHEMBL2808	Nuclear receptor	0.111502
cid53356360	LXR-beta	NR1H2	P55055	CHEMBL4093	Nuclear receptor	0.111502
cid53356360	Cytochrome P450 11B1	CYP11B1	P15538	CHEMBL1908	Cytochrome P450	0.111502
cid53356360	Neurokinin 1 receptor	TACR1	P25103	CHEMBL249	Family A G protein-coupled receptor	0.111502
cid53356360	Cytochrome P450 11B2	CYP11B2	P19099	CHEMBL2722	Cytochrome P450	0.111502
cid53356360	Serotonin 7 (5-HT7) receptor	HTR7	P34969	CHEMBL3155	Family A G protein-coupled receptor	0.111502
cid53356360	Serotonin 6 (5-HT6) receptor	HTR6	P50406	CHEMBL3371	Family A G protein-coupled receptor	0.111502
cid53356360	Indoleamine 2,3-dioxygenase	IDO1	P14902	CHEMBL4685	Enzyme	0.111502
cid53356360	Alpha-1d adrenergic receptor	ADRA1D	P25100	CHEMBL223	Family A G protein-coupled receptor	0.111502
cid53356360	Alpha-1a adrenergic receptor	ADRA1A	P35348	CHEMBL229	Family A G protein-coupled receptor	0.111502
cid53356360	Alpha-1b adrenergic receptor	ADRA1B	P35368	CHEMBL232	Family A G protein-coupled receptor	0.111502
cid53356360	Geranylgeranyl transferase type I	PGGT1B FNTA	P53609 P49354	CHEMBL2095164	Enzyme	0.111502
cid53356360	Anandamide amidohydrolase	FAAH	O00519	CHEMBL2243	Enzyme	0.111502
cid53356360	Signal transducer and activator of transcription 3	STAT3	P40763	CHEMBL4026	Transcription factor	0.111502
cid53356360	Voltage-gated potassium channel subunit Kv1.3	KCNA3	P22001	CHEMBL4633	Voltage-gated ion channel	0.111502
cid53356360	Endothelin-converting enzyme 1	ECE1	P42892	CHEMBL4791	Protease	0.111502
cid53356360	Melatonin receptor 1A	MTNR1A	P48039	CHEMBL1945	Family A G protein-coupled receptor	0.111502
cid53356360	Metabotropic glutamate receptor 1	GRM1	Q13255	CHEMBL3772	Family C G protein-coupled receptor	0.111502
cid53356360	Sodium channel protein type IX alpha subunit	SCN9A	Q15858	CHEMBL4296	Voltage-gated ion channel	0.111502
cid53356360	Neprilysin (by homology)	MME	P08473	CHEMBL1944	Protease	0.111502
cid53356360	Cyclooxygenase-2	PTGS2	P35354	CHEMBL230	Oxidoreductase	0.111502
cid53356360	Metabotropic glutamate receptor 4	GRM4	Q14833	CHEMBL2736	Family C G protein-coupled receptor	0.111502
cid53356360	Dopamine D4 receptor	DRD4	P21917	CHEMBL219	Family A G protein-coupled receptor	0.111502
cid53356360	Sphingosine 1-phosphate receptor Edg-3	S1PR3	Q99500	CHEMBL3892	Family A G protein-coupled receptor	0.111502
cid53356360	Stem cell growth factor receptor	KIT	P10721	CHEMBL1936	Kinase	0.111502
cid53356360	Tyrosine-protein kinase receptor FLT3	FLT3	P36888	CHEMBL1974	Kinase	0.111502
cid53356360	Insulin receptor	INSR	P06213	CHEMBL1981	Kinase	0.111502
cid53356360	Kinesin-1 heavy chain/ Tyrosine-protein kinase receptor RET	RET	P07949	CHEMBL2041	Kinase	0.111502
cid53356360	Fibroblast growth factor receptor 3	FGFR3	P22607	CHEMBL2742	Kinase	0.111502
cid53356360	Vascular endothelial growth factor receptor 2	KDR	P35968	CHEMBL279	Kinase	0.111502
cid53356360	Nerve growth factor receptor Trk-A	NTRK1	P04629	CHEMBL2815	Kinase	0.111502
cid53356360	Tyrosine-protein kinase JAK2	JAK2	O60674	CHEMBL2971	Kinase	0.111502
cid53356360	Hepatocyte growth factor receptor	MET	P08581	CHEMBL3717	Kinase	0.111502
cid53356360	Tyrosine-protein kinase Lyn	LYN	P07948	CHEMBL3905	Kinase	0.111502
cid53356360	Fibroblast growth factor receptor 4	FGFR4	P22455	CHEMBL3973	Kinase	0.111502
cid53356360	ALK tyrosine kinase receptor	ALK	Q9UM73	CHEMBL4247	Kinase	0.111502
cid53356360	P-glycoprotein 1	ABCB1	P08183	CHEMBL4302	Primary active transporter	0.111502
cid53356360	Tyrosine-protein kinase FGR	FGR	P09769	CHEMBL4454	Kinase	0.111502
cid53356360	Neurotrophic tyrosine kinase receptor type 2	NTRK2	Q16620	CHEMBL4898	Kinase	0.111502
cid53356360	Tyrosine-protein kinase receptor Tie-1	TIE1	P35590	CHEMBL5274	Kinase	0.111502
cid53356360	Proto-oncogene tyrosine-protein kinase ROS	ROS1	P08922	CHEMBL5568	Kinase	0.111502
cid53356360	NT-3 growth factor receptor	NTRK3	Q16288	CHEMBL5608	Kinase	0.111502
cid53356360	Alpha-2a adrenergic receptor	ADRA2A	P08913	CHEMBL1867	Family A G protein-coupled receptor	0.111502
cid53356360	Serotonin 1b (5-HT1b) receptor (by homology)	HTR1B	P28222	CHEMBL1898	Family A G protein-coupled receptor	0.111502
cid53356360	Alpha-2b adrenergic receptor	ADRA2B	P18089	CHEMBL1942	Family A G protein-coupled receptor	0.111502
cid53356360	Histamine H1 receptor	HRH1	P35367	CHEMBL231	Family A G protein-coupled receptor	0.111502
cid53356360	Dopamine D3 receptor	DRD3	P35462	CHEMBL234	Family A G protein-coupled receptor	0.111502
cid53356360	Glycogen synthase kinase-3 beta	GSK3B	P49841	CHEMBL262	Kinase	0.111502
cid53356360	Sigma opioid receptor	SIGMAR1	Q99720	CHEMBL287	Membrane receptor	0.111502
cid53356360	Ribosomal protein S6 kinase alpha 2	RPS6KA2	Q15349	CHEMBL3906	Kinase	0.111502
cid53356360	Monoglyceride lipase	MGLL	Q99685	CHEMBL4191	Enzyme	0.111502
cid53356360	Arachidonate 5-lipoxygenase (by homology)	ALOX5	P09917	CHEMBL215	Oxidoreductase	0.111502
cid53356360	C5a anaphylatoxin chemotactic receptor	C5AR1	P21730	CHEMBL2373	Family A G protein-coupled receptor	0.111502
cid53356360	Muscarinic acetylcholine receptor M3	CHRM3	P20309	CHEMBL245	Family A G protein-coupled receptor	0.111502
cid53356360	Phosphodiesterase 4B	PDE4B	Q07343	CHEMBL275	Phosphodiesterase	0.111502
cid14520363	Angiotensin-converting enzyme	ACE	P12821	CHEMBL1808	Protease	0.350072
cid14520363	Diacylglycerol O-acyltransferase 1	DGAT1	O75907	CHEMBL6009	Enzyme	0.121986
cid14520363	Renin	REN	P00797	CHEMBL286	Protease	0.104441
cid14520363	Matrix metalloproteinase 3	MMP3	P08254	CHEMBL283	Protease	0.0956635
cid14520363	Angiotensin-converting enzyme	ACE	P12821	CHEMBL1808	Protease	0.350072
cid14520363	Diacylglycerol O-acyltransferase 1	DGAT1	O75907	CHEMBL6009	Enzyme	0.121986
cid14520363	Renin	REN	P00797	CHEMBL286	Protease	0.104441
cid10342090	Angiotensin-converting enzyme	ACE	P12821	CHEMBL1808	Protease	0.183235
cid10342090	Mu opioid receptor	OPRM1	P35372	CHEMBL233	Family A G protein-coupled receptor	0.126929
cid10342090	Neprilysin (by homology)	MME	P08473	CHEMBL1944	Protease	0.126929
cid10342090	Delta opioid receptor	OPRD1	P41143	CHEMBL236	Family A G protein-coupled receptor	0.118883
cid10342090	Kappa Opioid receptor	OPRK1	P41145	CHEMBL237	Family A G protein-coupled receptor	0.118883
cid10342090	Gamma-secretase	PSEN2 PSENEN NCSTN APH1A PSEN1 APH1B	P49810 Q9NZ42 Q92542 Q96BI3 P49768 Q8WW43	CHEMBL2094135	Protease	0.118883
cid10342090	Protein farnesyltransferase	FNTA FNTB	P49354 P49356	CHEMBL2094108	Enzyme	0.118883
cid10342090	Prolyl endopeptidase	PREP	P48147	CHEMBL3202	Protease	0.118883
cid10342090	Cystinyl aminopeptidase	LNPEP	Q9UIQ6	CHEMBL2693	Protease	0.118883
cid10342090	Type-1 angiotensin II receptor	AGTR1	P30556	CHEMBL227	Family A G protein-coupled receptor	0.118883
cid10342090	Geranylgeranyl transferase type I	PGGT1B FNTA	P53609 P49354	CHEMBL2095164	Enzyme	0.118883
cid10342090	Serotonin 1a (5-HT1a) receptor	HTR1A	P08908	CHEMBL214	Family A G protein-coupled receptor	0.118883
cid10342090	Calpain 1	CAPN1	P07384	CHEMBL3891	Protease	0.118883
cid10342090	Oxytocin receptor	OXTR	P30559	CHEMBL2049	Family A G protein-coupled receptor	0.118883
cid10342090	Serotonin 7 (5-HT7) receptor	HTR7	P34969	CHEMBL3155	Family A G protein-coupled receptor	0.118883
cid10342090	Leukocyte elastase	ELANE	P08246	CHEMBL248	Protease	0.118883
cid10342090	Cathepsin (B and K)	CTSB	P07858	CHEMBL4072	Protease	0.118883
cid10342090	Cyclooxygenase-2	PTGS2	P35354	CHEMBL230	Oxidoreductase	0.118883
cid10342090	Renin	REN	P00797	CHEMBL286	Protease	0.118883
cid10342090	Baculoviral IAP repeat-containing protein 2	BIRC2	Q13490	CHEMBL5462	Enzyme	0.118883
cid10342090	Neurokinin 1 receptor	TACR1	P25103	CHEMBL249	Family A G protein-coupled receptor	0.118883
cid10342090	Thrombin	F2	P00734	CHEMBL204	Protease	0.118883
cid10342090	HLA class II histocompatibility antigen DRB3-1	HLA-DRB3	P79483	CHEMBL3460	Surface antigen	0.118883
cid10342090	Vitamin K-dependent protein C	PROC	P04070	CHEMBL4444	Protease	0.118883
cid10342090	Sigma opioid receptor	SIGMAR1	Q99720	CHEMBL287	Membrane receptor	0.118883
cid10342090	Carnitine O-palmitoyltransferase 1, liver isoform	CPT1A	P50416	CHEMBL1293194	Enzyme	0.118883
cid10342090	Phosphodiesterase 7A	PDE7A	Q13946	CHEMBL3012	Phosphodiesterase	0.118883
cid10342090	Steryl-sulfatase	STS	P08842	CHEMBL3559	Enzyme	0.118883
cid10342090	Neurokinin 2 receptor	TACR2	P21452	CHEMBL2327	Family A G protein-coupled receptor	0.118883
cid10342090	c-Jun N-terminal kinase 1	MAPK8	P45983	CHEMBL2276	Kinase	0.118883
cid10342090	Carnitine palmitoyltransferase 2	CPT2	P23786	CHEMBL3238	Enzyme	0.118883
cid10342090	G-protein coupled receptor kinase 2	GRK2	P25098	CHEMBL4079	Kinase	0.118883
cid10342090	Phosphodiesterase 10A	PDE10A	Q9Y233	CHEMBL4409	Phosphodiesterase	0.118883
cid10342090	Receptor-interacting serine/threonine-protein kinase 1	RIPK1	Q13546	CHEMBL5464	Kinase	0.118883
cid10342090	Isocitrate dehydrogenase [NADP] cytoplasmic	IDH1	O75874	CHEMBL2007625	Enzyme	0.118883
cid10342090	Inhibitor of apoptosis protein 3	XIAP	P98170	CHEMBL4198	Other cytosolic protein	0.118883
cid10342090	Baculoviral IAP repeat-containing protein 3	BIRC3	Q13489	CHEMBL5335	Enzyme	0.118883
cid10342090	Melanocortin receptor 5	MC5R	P33032	CHEMBL4608	Family A G protein-coupled receptor	0.118883
cid10342090	Histone deacetylase 6 (by homology)	HDAC6	Q9UBN7	CHEMBL1865	Eraser	0.118883
cid10342090	Histone deacetylase 1	HDAC1	Q13547	CHEMBL325	Eraser	0.118883
cid10342090	Histone deacetylase 4	HDAC4	P56524	CHEMBL3524	Eraser	0.118883
cid10342090	Bcl2-antagonist of cell death (BAD)	BAD	Q92934	CHEMBL3817	Other cytosolic protein	0.118883
cid10342090	Platelet-derived growth factor receptor beta	PDGFRB	P09619	CHEMBL1913	Kinase	0.118883
cid10342090	Glucose transporter	SLC2A1	P11166	CHEMBL2535	Electrochemical transporter	0.118883
cid10342090	Transforming protein RhoA	RHOA	P61586	CHEMBL6052	Unclassified protein	0.118883
cid10342090	Vasopressin V2 receptor	AVPR2	P30518	CHEMBL1790	Family A G protein-coupled receptor	0.118883
cid10342090	c-Jun N-terminal kinase 3	MAPK10	P53779	CHEMBL2637	Kinase	0.118883
cid10342090	Glutaminyl-peptide cyclotransferase	QPCT	Q16769	CHEMBL4508	Enzyme	0.118883
cid10342090	C-X-C chemokine receptor type 3	CXCR3	P49682	CHEMBL4441	Family A G protein-coupled receptor	0.118883
cid10342090	Zinc finger protein GLI1	GLI1	P08151	CHEMBL5461	Transcription factor	0.118883
cid10342090	Thrombin and coagulation factor X	F10	P00742	CHEMBL244	Protease	0.118883
cid10342090	Neuronal acetylcholine receptor protein alpha-7 subunit	CHRNA7	P36544	CHEMBL2492	Ligand-gated ion channel	0.118883
cid10342090	Sphingosine 1-phosphate receptor Edg-3	S1PR3	Q99500	CHEMBL3892	Family A G protein-coupled receptor	0.118883
cid10342090	Sn1-specific diacylglycerol lipase alpha	DAGLA	Q9Y4D2	CHEMBL5545	Enzyme	0.118883
cid10342090	Transient receptor potential cation channel subfamily A member 1	TRPA1	O75762	CHEMBL6007	Voltage-gated ion channel	0.118883
cid10342090	Aminopeptidase N	ANPEP	P15144	CHEMBL1907	Protease	0.118883
cid10342090	Corticotropin releasing factor receptor 1	CRHR1	P34998	CHEMBL1800	Family B G protein-coupled receptor	0.118883
cid10342090	Hexokinase type IV	GCK	P35557	CHEMBL3820	Enzyme	0.118883
cid10342090	Matrix metalloproteinase 3	MMP3	P08254	CHEMBL283	Protease	0.118883
cid10342090	Matrix metalloproteinase 9	MMP9	P14780	CHEMBL321	Protease	0.118883
cid10342090	Prostaglandin E synthase	PTGES	O14684	CHEMBL5658	Enzyme	0.118883
cid10342090	Tyrosine-protein kinase receptor FLT3	FLT3	P36888	CHEMBL1974	Kinase	0.118883
cid10342090	Vascular endothelial growth factor receptor 2	KDR	P35968	CHEMBL279	Kinase	0.118883
cid10342090	Tyrosine-protein kinase JAK2	JAK2	O60674	CHEMBL2971	Kinase	0.118883
cid10342090	Serine/threonine-protein kinase Chk1	CHEK1	O14757	CHEMBL4630	Kinase	0.118883
cid10342090	C-C chemokine receptor type 3	CCR3	P51677	CHEMBL3473	Family A G protein-coupled receptor	0.118883
cid10342090	Serotonin 2b (5-HT2b) receptor	HTR2B	P41595	CHEMBL1833	Family A G protein-coupled receptor	0.118883
cid10342090	Monoglyceride lipase	MGLL	Q99685	CHEMBL4191	Enzyme	0.118883
cid10342090	Solute carrier family 2, facilitated glucose transporter member 3	SLC2A3	P11169	CHEMBL5215	Electrochemical transporter	0.118883
cid10342090	Solute carrier family 2, facilitated glucose transporter member 2	SLC2A2	P11168	CHEMBL5873	Electrochemical transporter	0.118883
cid10342090	Phospholipase D1	PLD1	Q13393	CHEMBL2536	Hydrolase	0.118883
cid10342090	Phospholipase D2	PLD2	O14939	CHEMBL2734	Hydrolase	0.118883
cid10342090	PI3-kinase p110-gamma subunit	PIK3CG	P48736	CHEMBL3267	Enzyme	0.118883
cid10342090	Metabotropic glutamate receptor 2	GRM2	Q14416	CHEMBL5137	Family C G protein-coupled receptor	0.118883
cid10342090	Carnitine O-palmitoyltransferase 1, muscle isoform (by homology)	CPT1B	Q92523	CHEMBL2216739	Group translocator	0.118883
cid10342090	Steroidogenic factor 1	NR5A1	Q13285	CHEMBL4666	Nuclear receptor	0.118883
cid10342090	Nuclear receptor ROR-alpha	RORA	P35398	CHEMBL5868	Nuclear receptor	0.118883
cid10342090	Purinergic receptor P2Y12	P2RY12	Q9H244	CHEMBL2001	Family A G protein-coupled receptor	0.118883
cid10342090	Adenosine kinase	ADK	P55263	CHEMBL3589	Enzyme	0.118883
cid10342090	Sodium channel protein type II alpha subunit	SCN2A	Q99250	CHEMBL4187	Voltage-gated ion channel	0.118883
cid10342090	Integrin alpha-4/beta-1	ITGB1 ITGA4	P05556 P13612	CHEMBL1907599	Membrane receptor	0.118883
cid10342090	Protein Mdm4	MDM4	O15151	CHEMBL1255126	Unclassified protein	0.118883
cid10342090	Phosphodiesterase 2A	PDE2A	O00408	CHEMBL2652	Phosphodiesterase	0.118883
cid10342090	Focal adhesion kinase 1	PTK2	Q05397	CHEMBL2695	Kinase	0.118883
cid10342090	Elongation of very long chain fatty acids protein 6	ELOVL6	Q9H5J4	CHEMBL5704	Enzyme	0.118883
cid10342090	Proto-oncogene protein Wnt-3	WNT3	P56703	CHEMBL6079	Unclassified protein	0.118883
cid10342090	Trypsin I	PRSS1	P07477	CHEMBL209	Protease	0.118883
cid10342090	Androgen Receptor (by homology)	AR	P10275	CHEMBL1871	Nuclear receptor	0.118883
cid10342090	Vitamin D receptor	VDR	P11473	CHEMBL1977	Nuclear receptor	0.118883
cid10342090	Sodium-dependent proline transporter	SLC6A7	Q99884	CHEMBL3317335	Electrochemical transporter	0.118883
cid10342090	Protein-glutamine gamma-glutamyltransferase K	TGM1	P22735	CHEMBL2810	Enzyme	0.118883
cid10342090	Nerve growth factor receptor Trk-A	NTRK1	P04629	CHEMBL2815	Kinase	0.118883
cid10342090	Coagulation factor XIII	F13A1	P00488	CHEMBL4530	Aminoacyltransferase	0.118883
cid53356362	11-beta-hydroxysteroid dehydrogenase 1	HSD11B1	P28845	CHEMBL4235	Enzyme	0.10934
cid53356362	Acetylcholine receptor; alpha1/beta1/delta/gamma	CHRNB1 CHRNA1 CHRNG CHRND	P11230 P02708 P07510 Q07001	CHEMBL1907588	Ligand-gated ion channel	0.10934
cid53356362	Acetylcholinesterase	ACHE	P22303	CHEMBL220	Hydrolase	0.10934
cid53356362	Adenosine A1 receptor	ADORA1	P30542	CHEMBL226	Family A G protein-coupled receptor	0.10934
cid53356362	Adenosine A2a receptor	ADORA2A	P29274	CHEMBL251	Family A G protein-coupled receptor	0.10934
cid53356362	Adenosine A3 receptor	ADORA3	P0DMS8	CHEMBL256	Family A G protein-coupled receptor	0.10934
cid53356362	Alpha-1a adrenergic receptor	ADRA1A	P35348	CHEMBL229	Family A G protein-coupled receptor	0.10934
cid53356362	Alpha-1b adrenergic receptor	ADRA1B	P35368	CHEMBL232	Family A G protein-coupled receptor	0.10934
cid53356362	Alpha-1d adrenergic receptor	ADRA1D	P25100	CHEMBL223	Family A G protein-coupled receptor	0.10934
cid53356362	Androgen Receptor	AR	P10275	CHEMBL1871	Nuclear receptor	0.10934
cid53356362	Arachidonate 5-lipoxygenase	ALOX5	P09917	CHEMBL215	Oxidoreductase	0.10934
cid53356362	Beta amyloid A4 protein	APP	P05067	CHEMBL2487	Membrane receptor	0.10934
cid53356362	Beta-chymotrypsin	CTRB1	P17538	CHEMBL4796	Protease	0.10934
cid53356362	Bile acid receptor FXR	NR1H4	Q96RI1	CHEMBL2047	Nuclear receptor	0.10934
cid53356362	C-C chemokine receptor type 1	CCR1	P32246	CHEMBL2413	Family A G protein-coupled receptor	0.10934
cid53356362	c-Jun N-terminal kinase 1	MAPK8	P45983	CHEMBL2276	Kinase	0.10934
cid53356362	c-Jun N-terminal kinase 3	MAPK10	P53779	CHEMBL2637	Kinase	0.10934
cid53356362	Cannabinoid receptor 1	CNR1	P21554	CHEMBL218	Family A G protein-coupled receptor	0.10934
cid53356362	Cannabinoid receptor 2 (by homology)	CNR2	P34972	CHEMBL253	Family A G protein-coupled receptor	0.10934
cid53356362	Cathepsin (B and K)	CTSB	P07858	CHEMBL4072	Protease	0.10934
cid53356362	Cathepsin K	CTSK	P43235	CHEMBL268	Protease	0.10934
cid53356362	Cathepsin L	CTSL	P07711	CHEMBL3837	Protease	0.10934
cid53356362	Cathepsin S	CTSS	P25774	CHEMBL2954	Protease	0.10934
cid53356362	Cholesteryl ester transfer protein	CETP	P11597	CHEMBL3572	Other ion channel	0.10934
cid53356362	Corticotropin releasing factor receptor 1	CRHR1	P34998	CHEMBL1800	Family B G protein-coupled receptor	0.10934
cid53356362	Cyclooxygenase-1	PTGS1	P23219	CHEMBL221	Oxidoreductase	0.10934
cid53356362	Cytochrome P450 11B1	CYP11B1	P15538	CHEMBL1908	Cytochrome P450	0.10934
cid53356362	Cytochrome P450 11B2	CYP11B2	P19099	CHEMBL2722	Cytochrome P450	0.10934
cid53356362	Dipeptidyl peptidase I	CTSC	P53634	CHEMBL2252	Protease	0.10934
cid53356362	Dopamine transporter (by homology)	SLC6A3	Q01959	CHEMBL238	Electrochemical transporter	0.10934
cid53356362	Elongation of very long chain fatty acids protein 6	ELOVL6	Q9H5J4	CHEMBL5704	Enzyme	0.10934
cid53356362	Endothelin-converting enzyme 1	ECE1	P42892	CHEMBL4791	Protease	0.10934
cid53356362	Epoxide hydratase	EPHX2	P34913	CHEMBL2409	Protease	0.10934
cid53356362	Epoxide hydrolase 1	EPHX1	P07099	CHEMBL1968	Protease	0.10934
cid53356362	FK506-binding protein 1A	FKBP1A	P62942	CHEMBL1902	Isomerase	0.10934
cid53356362	G-protein coupled bile acid receptor 1	GPBAR1	Q8TDU6	CHEMBL5409	Family A G protein-coupled receptor	0.10934
cid53356362	G-protein coupled receptor kinase 2	GRK2	P25098	CHEMBL4079	Kinase	0.10934
cid53356362	GABA-A receptor; alpha-5/beta-3/gamma-2	GABRB3 GABRG2 GABRA5	P28472 P18507 P31644	CHEMBL2094122	Ligand-gated ion channel	0.10934
cid53356362	Gamma-secretase	PSEN2 PSENEN NCSTN APH1A PSEN1 APH1B	P49810 Q9NZ42 Q92542 Q96BI3 P49768 Q8WW43	CHEMBL2094135	Protease	0.10934
cid53356362	Glucocorticoid receptor	NR3C1	P04150	CHEMBL2034	Nuclear receptor	0.10934
cid53356362	Glycine transporter 1	SLC6A9	P48067	CHEMBL2337	Electrochemical transporter	0.10934
cid53356362	Glycogen synthase kinase-3 beta	GSK3B	P49841	CHEMBL262	Kinase	0.10934
cid53356362	Histamine H3 receptor	HRH3	Q9Y5N1	CHEMBL264	Family A G protein-coupled receptor	0.10934
cid53356362	Histamine H4 receptor	HRH4	Q9H3N8	CHEMBL3759	Family A G protein-coupled receptor	0.10934
cid53356362	Hormone sensitive lipase	LIPE	Q05469	CHEMBL3590	Enzyme	0.10934
cid53356362	Hydroxycarboxylic acid receptor 2	HCAR2	Q8TDS4	CHEMBL3785	Family A G protein-coupled receptor	0.10934
cid53356362	Indoleamine 2,3-dioxygenase (by homology)	IDO1	P14902	CHEMBL4685	Enzyme	0.10934
cid53356362	Interleukin-1 receptor-associated kinase 4	IRAK4	Q9NWZ3	CHEMBL3778	Kinase	0.10934
cid53356362	Intermediate conductance calcium-activated potassium channel protein 4	KCNN4	O15554	CHEMBL4305	Voltage-gated ion channel	0.10934
cid53356362	Isocitrate dehydrogenase [NADP] cytoplasmic	IDH1	O75874	CHEMBL2007625	Enzyme	0.10934
cid53356362	Kir3.1/Kir3.2	KCNJ6 KCNJ3	P48051 P48549	CHEMBL3038489	Voltage-gated ion channel	0.10934
cid53356362	Kir3.1/Kir3.4	KCNJ5 KCNJ3	P48544 P48549	CHEMBL3038488	Voltage-gated ion channel	0.10934
cid53356362	Leukocyte elastase	ELANE	P08246	CHEMBL248	Protease	0.10934
cid53356362	LXR-alpha	NR1H3	Q13133	CHEMBL2808	Nuclear receptor	0.10934
cid53356362	LXR-beta	NR1H2	P55055	CHEMBL4093	Nuclear receptor	0.10934
cid53356362	Macrophage colony stimulating factor receptor	CSF1R	P07333	CHEMBL1844	Kinase	0.10934
cid53356362	Malate dehydrogenase, mitochondrial	MDH2	P40926	CHEMBL5917	Enzyme	0.10934
cid53356362	MAP kinase p38 alpha	MAPK14	Q16539	CHEMBL260	Kinase	0.10934
cid53356362	Metabotropic glutamate receptor 5 (by homology)	GRM5	P41594	CHEMBL3227	Family C G protein-coupled receptor	0.10934
cid53356362	Muscarinic acetylcholine receptor M1	CHRM1	P11229	CHEMBL216	Family A G protein-coupled receptor	0.10934
cid53356362	Muscarinic acetylcholine receptor M2	CHRM2	P08172	CHEMBL211	Family A G protein-coupled receptor	0.10934
cid53356362	Muscarinic acetylcholine receptor M3	CHRM3	P20309	CHEMBL245	Family A G protein-coupled receptor	0.10934
cid53356362	Muscarinic acetylcholine receptor M4	CHRM4	P08173	CHEMBL1821	Family A G protein-coupled receptor	0.10934
cid53356362	NAD-dependent deacetylase sirtuin 2	SIRT2	Q8IXJ6	CHEMBL4462	Eraser	0.10934
cid53356362	Neprilysin (by homology)	MME	P08473	CHEMBL1944	Protease	0.10934
cid53356362	Neurokinin 1 receptor	TACR1	P25103	CHEMBL249	Family A G protein-coupled receptor	0.10934
cid53356362	Neuronal acetylcholine receptor protein alpha-7 subunit (by homology)	CHRNA7	P36544	CHEMBL2492	Ligand-gated ion channel	0.10934
cid53356362	Neuronal acetylcholine receptor subunit alpha-3	CHRNA3	P32297	CHEMBL3068	Ligand-gated ion channel	0.10934
cid53356362	Neuronal acetylcholine receptor; alpha4/beta2	CHRNA4 CHRNB2	P43681 P17787	CHEMBL1907589	Ligand-gated ion channel	0.10934
cid53356362	Orexin receptor 1	HCRTR1	O43613	CHEMBL5113	Family A G protein-coupled receptor	0.10934
cid53356362	Orexin receptor 2	HCRTR2	O43614	CHEMBL4792	Family A G protein-coupled receptor	0.10934
cid53356362	P-glycoprotein 1	ABCB1	P08183	CHEMBL4302	Primary active transporter	0.10934
cid53356362	P2X purinoceptor 7	P2RX7	Q99572	CHEMBL4805	Ligand-gated ion channel	0.10934
cid53356362	Phosphodiesterase 4B	PDE4B	Q07343	CHEMBL275	Phosphodiesterase	0.10934
cid53356362	Phosphodiesterase 7A	PDE7A	Q13946	CHEMBL3012	Phosphodiesterase	0.10934
cid53356362	Plectin	PLEC	Q15149	CHEMBL1293240	Unclassified protein	0.10934
cid53356362	Progesterone receptor	PGR	P06401	CHEMBL208	Nuclear receptor	0.10934
cid53356362	Prolyl endopeptidase	PREP	P48147	CHEMBL3202	Protease	0.10934
cid53356362	Prostanoid EP1 receptor	PTGER1	P34995	CHEMBL1811	Family A G protein-coupled receptor	0.10934
cid53356362	Protein tyrosine kinase 2 beta	PTK2B	Q14289	CHEMBL5469	Kinase	0.10934
cid53356362	Proteinase-activated receptor 1	F2R	P25116	CHEMBL3974	Family A G protein-coupled receptor	0.10934
cid53356362	Puromycin-sensitive aminopeptidase	NPEPPS	P55786	CHEMBL2264	Protease	0.10934
cid53356362	Serotonin 2a (5-HT2a) receptor	HTR2A	P28223	CHEMBL224	Family A G protein-coupled receptor	0.10934
cid53356362	Serotonin 2b (5-HT2b) receptor	HTR2B	P41595	CHEMBL1833	Family A G protein-coupled receptor	0.10934
cid53356362	Serotonin 2c (5-HT2c) receptor	HTR2C	P28335	CHEMBL225	Family A G protein-coupled receptor	0.10934
cid53356362	Serotonin 6 (5-HT6) receptor	HTR6	P50406	CHEMBL3371	Family A G protein-coupled receptor	0.10934
cid53356362	Short transient receptor potential channel 3	TRPC3	Q13507	CHEMBL2417348	Voltage-gated ion channel	0.10934
cid53356362	Short transient receptor potential channel 6	TRPC6	Q9Y210	CHEMBL2417347	Voltage-gated ion channel	0.10934
cid53356362	Sigma opioid receptor	SIGMAR1	Q99720	CHEMBL287	Membrane receptor	0.10934
cid53356362	Sodium channel protein type IX alpha subunit	SCN9A	Q15858	CHEMBL4296	Voltage-gated ion channel	0.10934
cid53356362	Thrombin and coagulation factor X	F10	P00742	CHEMBL244	Protease	0.10934
cid53356362	Trace amine-associated receptor 1 (by homology)	TAAR1	Q96RJ0	CHEMBL5857	Family A G protein-coupled receptor	0.10934
cid53356362	Translocator protein (by homology)	TSPO	P30536	CHEMBL5742	Membrane receptor	0.10934
cid53356362	Tryptophan 2,3-dioxygenase (by homology)	TDO2	P48775	CHEMBL2140	Enzyme	0.10934
cid53356362	Tumor necrosis factor receptor R1	TNFRSF1A	P19438	CHEMBL3378	Membrane receptor	0.10934
cid53356362	Tyrosine-protein kinase JAK2	JAK2	O60674	CHEMBL2971	Kinase	0.10934
cid53356362	Tyrosine-protein kinase JAK3	JAK3	P52333	CHEMBL2148	Kinase	0.10934
cid53356362	Tyrosine-protein kinase receptor FLT3	FLT3	P36888	CHEMBL1974	Kinase	0.10934
cid53356362	Voltage-gated L-type calcium channel alpha-1C subunit	CACNA1C	Q13936	CHEMBL1940	Voltage-gated ion channel	0.10934
cid53356362	Voltage-gated potassium channel subunit Kv1.5	KCNA5	P22460	CHEMBL4306	Voltage-gated ion channel	0.10934
cid129854922	Neurokinin 1 receptor	TACR1	P25103	CHEMBL249	Family A G protein-coupled receptor	0.265155
cid129854922	Calpain 1	CAPN1	P07384	CHEMBL3891	Protease	0.138924
cid129854922	Mu opioid receptor	OPRM1	P35372	CHEMBL233	Family A G protein-coupled receptor	0.130044
cid129854922	HLA class II histocompatibility antigen DRB1-1	HLA-DRB1	P04229	CHEMBL1943	Surface antigen	0.112024
cid129854922	Cathepsin L	CTSL	P07711	CHEMBL3837	Protease	0.112024
cid129854922	Galanin receptor 1 (by homology)	GALR1	P47211	CHEMBL4894	Family A G protein-coupled receptor	0.103007
cid129854922	Galanin receptor 2 (by homology)	GALR2	O43603	CHEMBL3176	Family A G protein-coupled receptor	0.103007
cid129854922	Cathepsin K	CTSK	P43235	CHEMBL268	Protease	0.103007
cid162393250	Voltage-gated T-type calcium channel alpha-1H subunit	CACNA1H	O95180	CHEMBL1859	Voltage-gated ion channel	0.128899
cid162393250	11-beta-hydroxysteroid dehydrogenase 1	HSD11B1	P28845	CHEMBL4235	Enzyme	0.112748
cid162393250	Cathepsin (B and K)	CTSB	P07858	CHEMBL4072	Protease	0.104672
cid162393250	Inhibitor of apoptosis protein 3	XIAP	P98170	CHEMBL4198	Other cytosolic protein	0.104672
cid162393250	Trypsin I	PRSS1	P07477	CHEMBL209	Protease	0.104672
cid162393250	Sigma opioid receptor	SIGMAR1	Q99720	CHEMBL287	Membrane receptor	0.104672
cid162393250	Calpain 1	CAPN1	P07384	CHEMBL3891	Protease	0.104672
cid162393250	N-acylsphingosine-amidohydrolase	NAAA	Q02083	CHEMBL4349	Enzyme	0.104672
cid162393250	Baculoviral IAP repeat-containing protein 2	BIRC2	Q13490	CHEMBL5462	Enzyme	0.104672
cid162393250	Thyrotropin-releasing hormone receptor (by homology)	TRHR	P34981	CHEMBL1810	Family A G protein-coupled receptor	0.104672
cid162393250	Baculoviral IAP repeat-containing protein 3	BIRC3	Q13489	CHEMBL5335	Enzyme	0.104672
cid162393250	P2X purinoceptor 7	P2RX7	Q99572	CHEMBL4805	Ligand-gated ion channel	0.104672
cid162393250	Neuronal acetylcholine receptor; alpha4/beta2	CHRNA4 CHRNB2	P43681 P17787	CHEMBL1907589	Ligand-gated ion channel	0.104672
cid162393250	Metastin receptor	KISS1R	Q969F8	CHEMBL5413	Family A G protein-coupled receptor	0.104672
cid162393250	Dipeptidyl peptidase IV	DPP4	P27487	CHEMBL284	Protease	0.104672
cid162393250	Monoamine oxidase A	MAOA	P21397	CHEMBL1951	Oxidoreductase	0.104672
cid162393250	5-lipoxygenase activating protein	ALOX5AP	P20292	CHEMBL4550	Other cytosolic protein	0.104672
cid162393250	Calpain 1	CAPN1 CAPNS1	P07384 P04632	CHEMBL2111357	Protease	0.104672
cid162393250	Histone deacetylase 4	HDAC4	P56524	CHEMBL3524	Eraser	0.104672
cid162393250	Dopamine D2 receptor	DRD2	P14416	CHEMBL217	Family A G protein-coupled receptor	0.104672
cid162393250	Protein kinase C delta	PRKCD	Q05655	CHEMBL2996	Kinase	0.104672
cid162393250	Prolyl endopeptidase	PREP	P48147	CHEMBL3202	Protease	0.104672
cid162393250	Histone deacetylase 2	HDAC2	Q92769	CHEMBL1937	Eraser	0.104672
cid162393250	Histone deacetylase 3/Nuclear receptor corepressor 2 (HDAC3/NCoR2)	NCOR2 HDAC3	Q9Y618 O15379	CHEMBL2111363	Eraser	0.104672
cid162393250	Cathepsin K	CTSK	P43235	CHEMBL268	Protease	0.104672
cid162393250	Cannabinoid receptor 2	CNR2	P34972	CHEMBL253	Family A G protein-coupled receptor	0.104672
cid162393250	Transient receptor potential cation channel subfamily M member 8 (by homology)	TRPM8	Q7Z2W7	CHEMBL1075319	Voltage-gated ion channel	0.104672
cid162393250	Dipeptidyl peptidase II	DPP7	Q9UHL4	CHEMBL3976	Protease	0.104672
cid162393250	Dipeptidyl peptidase VIII	DPP8	Q6V1X1	CHEMBL4657	Protease	0.104672
cid162393250	Matrix metalloproteinase 7	MMP7	P09237	CHEMBL4073	Protease	0.104672
cid162393250	HLA class I histocompatibility antigen A-3	HLA-A	P04439	CHEMBL2632	Surface antigen	0.104672
cid122361615	Angiotensin-converting enzyme	ACE	P12821	CHEMBL1808	Protease	0.505303
cid122361615	Matrix metalloproteinase 2	MMP2	P08253	CHEMBL333	Protease	0.185219
cid122361615	Matrix metalloproteinase 8	MMP8	P22894	CHEMBL4588	Protease	0.185219
cid122361615	Matrix metalloproteinase 3	MMP3	P08254	CHEMBL283	Protease	0.177292
cid122361615	Matrix metalloproteinase 9	MMP9	P14780	CHEMBL321	Protease	0.169299
cid122361615	Neprilysin (by homology)	MME	P08473	CHEMBL1944	Protease	0.15329
cid122361615	Beta-secretase 1	BACE1	P56817	CHEMBL4822	Protease	0.137289
cid122361615	Xaa-Pro aminopeptidase 1	XPNPEP1	Q9NQW7	CHEMBL3782	Protease	0.137289
cid122361615	Xaa-Pro aminopeptidase 2	XPNPEP2	O43895	CHEMBL4610	Protease	0.137289
cid122361615	Matrix metalloproteinase 1	MMP1	P03956	CHEMBL332	Protease	0.129284
cid122361615	Cathepsin (B and K)	CTSB	P07858	CHEMBL4072	Protease	0.121287
cid122361615	Neurotensin receptor 1	NTSR1	P30989	CHEMBL4123	Family A G protein-coupled receptor	0.113286
cid122361615	NAD-dependent deacetylase sirtuin 1	SIRT1	Q96EB6	CHEMBL4506	Eraser	0.113286
cid122361615	Inhibitor of apoptosis protein 3	XIAP	P98170	CHEMBL4198	Other cytosolic protein	0.113286
cid122361615	Diacylglycerol O-acyltransferase 1	DGAT1	O75907	CHEMBL6009	Enzyme	0.113286
cid122361615	Aminopeptidase N	ANPEP	P15144	CHEMBL1907	Protease	0.113286
cid122361615	Chromobox protein homolog 7	CBX7	O95931	CHEMBL1764946	Reader	0.113286
cid122361615	Cholecystokinin B receptor (by homology)	CCKBR	P32239	CHEMBL298	Family A G protein-coupled receptor	0.113286
cid122361615	Prolyl endopeptidase	PREP	P48147	CHEMBL3202	Protease	0.113286
cid122361615	HLA class I histocompatibility antigen A-3	HLA-A	P04439	CHEMBL2632	Surface antigen	0.113286
cid122361615	Cyclooxygenase-2	PTGS2	P35354	CHEMBL230	Oxidoreductase	0.113286
cid122361615	Renin	REN	P00797	CHEMBL286	Protease	0.113286
cid122361615	Matrix metalloproteinase 13	MMP13	P45452	CHEMBL280	Protease	0.113286
cid122361615	Matrix metalloproteinase 12	MMP12	P39900	CHEMBL4393	Protease	0.113286
cid122361615	Trypsin I	PRSS1	P07477	CHEMBL209	Protease	0.113286
cid122361615	Oxytocin receptor	OXTR	P30559	CHEMBL2049	Family A G protein-coupled receptor	0.113286
cid122361615	E3 SUMO-protein ligase CBX4	CBX4	O00257	CHEMBL3232685	Enzyme	0.113286
cid122361615	Leucine aminopeptidase	LAP3	P28838	CHEMBL3965	Protease	0.113286
cid122361615	Xaa-Pro dipeptidase	PEPD	P12955	CHEMBL4185	Protease	0.113286
cid122361615	Integrin alpha-4	ITGA4	P13612	CHEMBL278	Membrane receptor	0.113286
cid122361615	Acyl-CoA:dihydroxyacetonephosphateacyltransferase	GNPAT	O15228	CHEMBL4494	Enzyme	0.113286
cid122361615	Caspase-1	CASP1	P29466	CHEMBL4801	Protease	0.113286
cid122361615	Atrial natriuretic factor	NPPA	P01160	CHEMBL1293193	Unclassified protein	0.113286
cid122361615	Protein farnesyltransferase	FNTA FNTB	P49354 P49356	CHEMBL2094108	Enzyme	0.113286
cid122361615	Disks large homolog 4	DLG4	P78352	CHEMBL5666	Unclassified protein	0.113286
cid122361615	G protein-coupled receptor 44	PTGDR2	Q9Y5Y4	CHEMBL5071	Family A G protein-coupled receptor	0.113286
cid122361615	Cathepsin E	CTSE	P14091	CHEMBL3092	Protease	0.113286
cid122361615	Baculoviral IAP repeat-containing protein 2	BIRC2	Q13490	CHEMBL5462	Enzyme	0.113286
cid122361615	Neurotensin receptor 2	NTSR2	O95665	CHEMBL2514	Family A G protein-coupled receptor	0.113286
cid122361615	MAP kinase ERK2	MAPK1	P28482	CHEMBL4040	Kinase	0.113286
cid122361615	Thromboxane A2 receptor	TBXA2R	P21731	CHEMBL2069	Family A G protein-coupled receptor	0.113286
cid122361615	Prostanoid DP receptor	PTGDR	Q13258	CHEMBL4427	Family A G protein-coupled receptor	0.113286
cid122361615	Cystinyl aminopeptidase	LNPEP	Q9UIQ6	CHEMBL2693	Protease	0.113286
cid122361615	Aldo-keto-reductase family 1 member C3	AKR1C3	P42330	CHEMBL4681	Enzyme	0.113286
cid122361615	Cyclin-dependent kinase 2/cyclin A	CDK2 CCNA1 CCNA2	P24941 P78396 P20248	CHEMBL2094128	Other cytosolic protein	0.113286
cid122361615	Peroxisome proliferator-activated receptor alpha	PPARA	Q07869	CHEMBL239	Nuclear receptor	0.113286
cid122361615	NAD-dependent deacetylase sirtuin 3	SIRT3	Q9NTG7	CHEMBL4461	Eraser	0.113286
cid122361615	Epoxide hydratase	EPHX2	P34913	CHEMBL2409	Protease	0.113286
cid122361615	Neurokinin 2 receptor	TACR2	P21452	CHEMBL2327	Family A G protein-coupled receptor	0.113286
cid122361615	Muscarinic acetylcholine receptor M4	CHRM4	P08173	CHEMBL1821	Family A G protein-coupled receptor	0.113286
cid122361615	Muscarinic acetylcholine receptor M2	CHRM2	P08172	CHEMBL211	Family A G protein-coupled receptor	0.113286
cid122361615	Muscarinic acetylcholine receptor M1	CHRM1	P11229	CHEMBL216	Family A G protein-coupled receptor	0.113286
cid122361615	Muscarinic acetylcholine receptor M3	CHRM3	P20309	CHEMBL245	Family A G protein-coupled receptor	0.113286
cid122361615	Aldose reductase	AKR1B1	P15121	CHEMBL1900	Enzyme	0.113286
cid122361615	Aldo-keto reductase family 1 member B10	AKR1B10	O60218	CHEMBL5983	Enzyme	0.113286
cid122361615	Endothelin-converting enzyme 1	ECE1	P42892	CHEMBL4791	Protease	0.113286
cid122361615	C3a anaphylatoxin chemotactic receptor	C3AR1	Q16581	CHEMBL4761	Family A G protein-coupled receptor	0.113286
cid122361615	Aldo-keto reductase family 1 member C2	AKR1C2	P52895	CHEMBL5847	Enzyme	0.113286
cid122361615	Integrin alpha-4/beta-1	ITGB1 ITGA4	P05556 P13612	CHEMBL1907599	Membrane receptor	0.113286
cid122361615	Kallikrein 1	KLK1	P06870	CHEMBL2319	Protease	0.113286
cid122361615	Peroxisome proliferator-activated receptor delta	PPARD	Q03181	CHEMBL3979	Nuclear receptor	0.113286
cid122361615	Prostanoid EP1 receptor	PTGER1	P34995	CHEMBL1811	Family A G protein-coupled receptor	0.113286
cid122361615	Prostanoid FP receptor	PTGFR	P43088	CHEMBL1987	Family A G protein-coupled receptor	0.113286
cid122361615	Prostanoid IP receptor	PTGIR	P43119	CHEMBL1995	Family A G protein-coupled receptor	0.113286
cid122361615	3-phosphoinositide dependent protein kinase-1	PDPK1	O15530	CHEMBL2534	Kinase	0.113286
cid122361615	Gamma-secretase	PSEN2 PSENEN NCSTN APH1A PSEN1 APH1B	P49810 Q9NZ42 Q92542 Q96BI3 P49768 Q8WW43	CHEMBL2094135	Protease	0.113286
cid122361615	11-beta-hydroxysteroid dehydrogenase 1	HSD11B1	P28845	CHEMBL4235	Enzyme	0.113286
cid122361615	Histone deacetylase 1	HDAC1	Q13547	CHEMBL325	Eraser	0.113286
cid122361615	Solute carrier family 22 member 12	SLC22A12	Q96S37	CHEMBL6120	Electrochemical transporter	0.113286
cid122361615	Proenkephalin B	PDYN	P01213	CHEMBL2227	Other ion channel	0.113286
cid122361615	Lysosomal protective protein	CTSA	P10619	CHEMBL6115	Protease	0.113286
cid122361615	Cathepsin D	CTSD	P07339	CHEMBL2581	Protease	0.113286
cid122361615	Mu opioid receptor	OPRM1	P35372	CHEMBL233	Family A G protein-coupled receptor	0.113286
cid122361615	Aldehyde reductase	AKR1A1	P14550	CHEMBL2246	Enzyme	0.113286
cid122361615	Thrombin	F2	P00734	CHEMBL204	Protease	0.113286
cid122361615	Endothelin receptor ET-A	EDNRA	P25101	CHEMBL252	Family A G protein-coupled receptor	0.113286
cid122361615	Fatty acid binding protein adipocyte	FABP4	P15090	CHEMBL2083	Fatty acid binding protein family	0.113286
cid122361615	Prostaglandin E synthase 2	PTGES2	Q9H7Z7	CHEMBL4411	Enzyme	0.113286
cid122361615	Free fatty acid receptor 1	FFAR1	O14842	CHEMBL4422	Family A G protein-coupled receptor	0.113286
cid122361615	Ceramide glucosyltransferase	UGCG	Q16739	CHEMBL2063	Transferase	0.113286
cid122361615	Muscarinic acetylcholine receptor M5	CHRM5	P08912	CHEMBL2035	Family A G protein-coupled receptor	0.113286
cid122361615	Plasminogen	PLG	P00747	CHEMBL1801	Protease	0.113286
cid122361615	Matrix metalloproteinase 10	MMP10	P09238	CHEMBL4270	Protease	0.113286
cid122361615	Dipeptidyl peptidase IV	DPP4	P27487	CHEMBL284	Protease	0.113286
cid122361615	Histamine H3 receptor	HRH3	Q9Y5N1	CHEMBL264	Family A G protein-coupled receptor	0.113286
cid122361615	Muscle glycogen synthase	GYS1	P13807	CHEMBL4000	Enzyme	0.113286
cid122361615	Neurokinin 3 receptor	TACR3	P29371	CHEMBL4429	Family A G protein-coupled receptor	0.113286
cid122361615	Peptidyl-prolyl cis-trans isomerase NIMA-interacting 1	PIN1	Q13526	CHEMBL2288	Enzyme	0.113286
cid122361615	Proteinase-activated receptor 1	F2R	P25116	CHEMBL3974	Family A G protein-coupled receptor	0.113286
cid122361615	Fatty acid binding protein muscle	FABP3	P05413	CHEMBL3344	Fatty acid binding protein family	0.113286
cid122361615	Coagulation factor VII	F7	P08709	CHEMBL3991	Protease	0.113286
cid122361615	Tubulin beta-1 chain	TUBB1	Q9H4B7	CHEMBL1915	Structural protein	0.113286
cid122361615	Dihydroorotate dehydrogenase	DHODH	Q02127	CHEMBL1966	Oxidoreductase	0.113286
cid122361615	G-protein coupled bile acid receptor 1	GPBAR1	Q8TDU6	CHEMBL5409	Family A G protein-coupled receptor	0.113286
cid122361615	Collagen type IV alpha-3-binding protein	COL4A3BP	Q9Y5P4	CHEMBL3399913	Unclassified protein	0.113286
cid122361615	Ghrelin receptor	GHSR	Q92847	CHEMBL4616	Family A G protein-coupled receptor	0.113286
cid122361615	Beta-glucocerebrosidase	GBA	P04062	CHEMBL2179	Enzyme	0.113286
cid122361615	Leukocyte elastase	ELANE	P08246	CHEMBL248	Protease	0.113286
cid122361615	Cyclin-dependent kinase 4/cyclin D1	CCND1 CDK4	P24385 P11802	CHEMBL1907601	Kinase	0.113286
cid122361615	CDK2/Cyclin A	CCNA2 CDK2	P20248 P24941	CHEMBL3038469	Kinase	0.113286
cid124518625	Angiotensin-converting enzyme	ACE	P12821	CHEMBL1808	Protease	0.104672
cid124518625	Mu opioid receptor	OPRM1	P35372	CHEMBL233	Family A G protein-coupled receptor	0.104672
cid124518625	Delta opioid receptor	OPRD1	P41143	CHEMBL236	Family A G protein-coupled receptor	0.104672
cid124518625	Cyclophilin A	PPIA	P62937	CHEMBL1949	Isomerase	0.104672
cid124518625	Aminopeptidase B	RNPEP	Q9H4A4	CHEMBL2432	Protease	0.104672
cid124518625	Probable G-protein coupled receptor 142	GPR142	Q7Z601	CHEMBL2069161	Family A G protein-coupled receptor	0.104672
cid124518625	Glycine transporter 1	SLC6A9	P48067	CHEMBL2337	Electrochemical transporter	0.104672
cid124518625	Dopamine transporter (by homology)	SLC6A3	Q01959	CHEMBL238	Electrochemical transporter	0.104672
cid124518625	DNA topoisomerase II alpha	TOP2A	P11388	CHEMBL1806	Isomerase	0.104672
cid124518625	Liver glycogen phosphorylase	PYGL	P06737	CHEMBL2568	Enzyme	0.104672
cid124518625	Serine/threonine-protein kinase PLK1	PLK1	P53350	CHEMBL3024	Kinase	0.104672
cid124518625	Dipeptidyl peptidase IV	DPP4	P27487	CHEMBL284	Protease	0.104672
cid124518625	Insulin-degrading enzyme	IDE	P14735	CHEMBL1293287	Enzyme	0.104672
cid124518625	Beta amyloid A4 protein	APP	P05067	CHEMBL2487	Membrane receptor	0.104672
cid124518625	Beta-3 adrenergic receptor	ADRB3	P13945	CHEMBL246	Family A G protein-coupled receptor	0.104672
cid124518625	Leukotriene A4 hydrolase	LTA4H	P09960	CHEMBL4618	Protease	0.104672
cid124518625	Hydroxycarboxylic acid receptor 2	HCAR2	Q8TDS4	CHEMBL3785	Family A G protein-coupled receptor	0.104672
cid124518625	Epidermal growth factor receptor erbB1	EGFR	P00533	CHEMBL203	Kinase	0.104672
cid124518625	Integrin alpha-4/beta-1	ITGB1 ITGA4	P05556 P13612	CHEMBL1907599	Membrane receptor	0.104672
cid124518625	GABA transporter 1 (by homology)	SLC6A1	P30531	CHEMBL1903	Electrochemical transporter	0.104672
cid124518625	Poly [ADP-ribose] polymerase-1	PARP1	P09874	CHEMBL3105	Enzyme	0.104672
cid124518625	Inhibitor of nuclear factor kappa B kinase beta subunit	IKBKB	O14920	CHEMBL1991	Kinase	0.104672
cid124518625	Neprilysin (by homology)	MME	P08473	CHEMBL1944	Protease	0.104672
cid124518625	MAP kinase signal-integrating kinase 2	MKNK2	Q9HBH9	CHEMBL4204	Kinase	0.104672
cid124518625	Tyrosine-protein kinase SYK	SYK	P43405	CHEMBL2599	Kinase	0.104672
cid124518625	Vascular endothelial growth factor receptor 2	KDR	P35968	CHEMBL279	Kinase	0.104672
cid124518625	Carboxypeptidase B2 isoform A	CPB2	Q96IY4	CHEMBL3419	Protease	0.104672
cid124518625	PI3-kinase p110-alpha subunit	PIK3CA	P42336	CHEMBL4005	Enzyme	0.104672
cid124518625	Galanin receptor 2 (by homology)	GALR2	O43603	CHEMBL3176	Family A G protein-coupled receptor	0.104672
cid124518625	Calcium sensing receptor	CASR	P41180	CHEMBL1878	Family C G protein-coupled receptor	0.104672
cid124518625	Glutamate receptor ionotropic kainate 1	GRIK1	P39086	CHEMBL1918	Ligand-gated ion channel	0.104672
cid124518625	Coagulation factor VII	F7	P08709	CHEMBL3991	Protease	0.104672
cid131700683	Angiotensin-converting enzyme	ACE	P12821	CHEMBL1808	Protease	0.381298
cid131700683	Mu opioid receptor	OPRM1	P35372	CHEMBL233	Family A G protein-coupled receptor	0.110612
cid131700683	Delta opioid receptor	OPRD1	P41143	CHEMBL236	Family A G protein-coupled receptor	0.110612
cid131700683	Kappa Opioid receptor	OPRK1	P41145	CHEMBL237	Family A G protein-coupled receptor	0.110612
cid131700683	Orexin receptor 2	HCRTR2	O43614	CHEMBL4792	Family A G protein-coupled receptor	0.110612
cid131700683	Orexin receptor 1	HCRTR1	O43613	CHEMBL5113	Family A G protein-coupled receptor	0.110612
cid131700683	Histone deacetylase 8	HDAC8	Q9BY41	CHEMBL3192	Eraser	0.110612
cid131700683	Type-1 angiotensin II receptor	AGTR1	P30556	CHEMBL227	Family A G protein-coupled receptor	0.110612
cid131700683	Serotonin 1d (5-HT1d) receptor	HTR1D	P28221	CHEMBL1983	Family A G protein-coupled receptor	0.110612
cid131700683	Inhibitor of nuclear factor kappa B kinase beta subunit	IKBKB	O14920	CHEMBL1991	Kinase	0.110612
cid131700683	Calcitonin-gene-related peptide receptor, CALCRL/RAMP1	CALCRL RAMP1	Q16602 O60894	CHEMBL2107838	Other membrane protein	0.110612
cid131700683	Caspase-3	CASP3	P42574	CHEMBL2334	Protease	0.110612
cid131700683	Phosphodiesterase 10A	PDE10A	Q9Y233	CHEMBL4409	Phosphodiesterase	0.110612
cid131700683	Polyadenylate-binding protein 1	PABPC1	P11940	CHEMBL1293286	Unclassified protein	0.110612
cid131700683	Thrombin and coagulation factor X	F10	P00742	CHEMBL244	Protease	0.110612
cid131700683	Protein farnesyltransferase	FNTA FNTB	P49354 P49356	CHEMBL2094108	Enzyme	0.110612
cid131700683	Dual specificity protein kinase TTK	TTK	P33981	CHEMBL3983	Kinase	0.110612
cid131700683	Angiotensin II receptor	AGTR2	P50052	CHEMBL4607	Family A G protein-coupled receptor	0.110612
cid131700683	MAP kinase-activated protein kinase 2	MAPKAPK2	P49137	CHEMBL2208	Kinase	0.110612
cid131700683	PI3-kinase p110-delta subunit	PIK3CD	O00329	CHEMBL3130	Enzyme	0.110612
cid131700683	PI3-kinase p110-gamma subunit	PIK3CG	P48736	CHEMBL3267	Enzyme	0.110612
cid131700683	PI3-kinase p110-alpha subunit	PIK3CA	P42336	CHEMBL4005	Enzyme	0.110612
cid131700683	Epidermal growth factor receptor erbB1	EGFR	P00533	CHEMBL203	Kinase	0.110612
cid131700683	Complement factor D	CFD	P00746	CHEMBL2176771	Protease	0.110612
cid131700683	Vascular endothelial growth factor receptor 2	KDR	P35968	CHEMBL279	Kinase	0.110612
cid131700683	Fatty acid synthase	FASN	P49327	CHEMBL4158	Transferase	0.110612
cid131700683	Matrix metalloproteinase 2	MMP2	P08253	CHEMBL333	Protease	0.110612
cid131700683	Voltage-gated potassium channel subunit Kv1.3	KCNA3	P22001	CHEMBL4633	Voltage-gated ion channel	0.110612
cid131700683	Serine/threonine-protein kinase Aurora-A	AURKA	O14965	CHEMBL4722	Kinase	0.110612
cid131700683	Cytochrome P450 1A1 (by homology)	CYP1A1	P04798	CHEMBL2231	Cytochrome P450	0.110612
cid131700683	Tyrosine-protein kinase SYK	SYK	P43405	CHEMBL2599	Kinase	0.110612
cid131700683	Cystine/glutamate transporter	SLC7A11	Q9UPY5	CHEMBL1075149	Electrochemical transporter	0.110612
cid131700683	Cyclin-dependent kinase 5/CDK5 activator 1	CDK5R1 CDK5	Q15078 Q00535	CHEMBL1907600	Kinase	0.110612
cid131700683	MAP kinase ERK1 (by homology)	MAPK3	P27361	CHEMBL3385	Kinase	0.110612
cid131700683	Platelet-derived growth factor receptor beta	PDGFRB	P09619	CHEMBL1913	Kinase	0.110612
cid131700683	Glycogen synthase kinase-3 beta	GSK3B	P49841	CHEMBL262	Kinase	0.110612
cid131700683	Glycogen synthase kinase-3 alpha	GSK3A	P49840	CHEMBL2850	Kinase	0.110612
cid131700683	Cyclin-dependent kinase 2	CDK2	P24941	CHEMBL301	Kinase	0.110612
cid131700683	Cyclin-dependent kinase 1	CDK1	P06493	CHEMBL308	Kinase	0.110612
cid131700683	Cyclin-dependent kinase 9	CDK9	P50750	CHEMBL3116	Kinase	0.110612
cid131700683	Cyclin-dependent kinase 5/CDK5 activator 1	CDK5	Q00535	CHEMBL4036	Kinase	0.110612
cid131700683	Cyclin-dependent kinase 3	CDK3	Q00526	CHEMBL4442	Kinase	0.110612
cid131700683	Calcitonin gene-related peptide 1	CALCA	P06881	CHEMBL5293	Unclassified protein	0.110612
cid131700683	Tankyrase-1	TNKS	O95271	CHEMBL6164	Enzyme	0.110612
cid131700683	c-Jun N-terminal kinase 1	MAPK8	P45983	CHEMBL2276	Kinase	0.110612
cid131700683	Poly [ADP-ribose] polymerase 6	PARP6	Q2NL67	CHEMBL2380187	Enzyme	0.110612
cid131700683	3-phosphoinositide dependent protein kinase-1	PDPK1	O15530	CHEMBL2534	Kinase	0.110612
cid131700683	Poly [ADP-ribose] polymerase 3	PARP3	Q9Y6F1	CHEMBL5083	Enzyme	0.110612
cid131700683	Poly [ADP-ribose] polymerase 2	PARP2	Q9UGN5	CHEMBL5366	Enzyme	0.110612
cid131700683	Tankyrase-2	TNKS2	Q9H2K2	CHEMBL6154	Enzyme	0.110612
cid131700683	Serotonin 2b (5-HT2b) receptor	HTR2B	P41595	CHEMBL1833	Family A G protein-coupled receptor	0.110612
cid131700683	Voltage-gated potassium channel subunit Kv7.1	KCNQ1	P51787	CHEMBL1866	Voltage-gated ion channel	0.110612
cid131700683	Bile acid receptor FXR	NR1H4	Q96RI1	CHEMBL2047	Nuclear receptor	0.110612
cid131700683	Serotonin 1a (5-HT1a) receptor	HTR1A	P08908	CHEMBL214	Family A G protein-coupled receptor	0.110612
cid131700683	Serotonin 7 (5-HT7) receptor	HTR7	P34969	CHEMBL3155	Family A G protein-coupled receptor	0.110612
cid131700683	Nerve growth factor receptor Trk-A	NTRK1	P04629	CHEMBL2815	Kinase	0.110612
cid131700683	c-Jun N-terminal kinase 2	MAPK9	P45984	CHEMBL4179	Kinase	0.110612
cid131700683	Gonadotropin-releasing hormone receptor	GNRHR	P30968	CHEMBL1855	Family A G protein-coupled receptor	0.110612
cid131700683	Hepatocyte growth factor receptor	MET	P08581	CHEMBL3717	Kinase	0.110612
cid131700683	Dipeptidyl peptidase IV	DPP4	P27487	CHEMBL284	Protease	0.110612
cid131700683	Cystinyl aminopeptidase	LNPEP	Q9UIQ6	CHEMBL2693	Protease	0.110612
cid131700683	MAP kinase p38 alpha	MAPK14	Q16539	CHEMBL260	Kinase	0.110612
cid131700683	Phosphoenolpyruvate carboxykinase cytosolic	PCK1	P35558	CHEMBL2911	Enzyme	0.110612
cid131700683	Acetyl-CoA carboxylase 2	ACACB	O00763	CHEMBL4829	Ligase	0.110612
cid131700683	Acyl-CoA desaturase	SCD	O00767	CHEMBL5555	Enzyme	0.110612
cid131700683	Carnitine O-palmitoyltransferase 1, liver isoform	CPT1A	P50416	CHEMBL1293194	Enzyme	0.110612
cid131700683	Serine/threonine-protein kinase Aurora-B	AURKB	Q96GD4	CHEMBL2185	Kinase	0.110612
cid131700683	c-Jun N-terminal kinase 3	MAPK10	P53779	CHEMBL2637	Kinase	0.110612
cid131700683	Cyclin-dependent kinase 7	CDK7	P50613	CHEMBL3055	Kinase	0.110612
cid131700683	Cyclin-dependent kinase 4	CDK4	P11802	CHEMBL331	Kinase	0.110612
cid131700683	Serine/threonine-protein kinase PAK 1	PAK1	Q13153	CHEMBL4600	Kinase	0.110612
cid131700683	Aminopeptidase N	ANPEP	P15144	CHEMBL1907	Protease	0.110612
cid131700683	Gamma-secretase	PSEN2 PSENEN NCSTN APH1A PSEN1 APH1B	P49810 Q9NZ42 Q92542 Q96BI3 P49768 Q8WW43	CHEMBL2094135	Protease	0.110612
cid131700683	Nicotinamide phosphoribosyltransferase	NAMPT	P43490	CHEMBL1744525	Enzyme	0.110612
cid131700683	Dual specificity mitogen-activated protein kinase kinase 1	MAP2K1	Q02750	CHEMBL3587	Kinase	0.110612
cid131700683	TGF-beta receptor type I	TGFBR1	P36897	CHEMBL4439	Kinase	0.110612
cid131700683	Serine/threonine-protein kinase B-raf	BRAF	P15056	CHEMBL5145	Kinase	0.110612
cid131700683	Ribosomal protein S6 kinase alpha 3	RPS6KA3	P51812	CHEMBL2345	Kinase	0.110612
cid131700683	Tyrosine-protein kinase BTK	BTK	Q06187	CHEMBL5251	Kinase	0.110612
cid131700683	DNA-dependent protein kinase	PRKDC	P78527	CHEMBL3142	Kinase	0.110612
cid131700683	Leukocyte elastase	ELANE	P08246	CHEMBL248	Protease	0.110612
cid131700683	Insulin-like growth factor I receptor	IGF1R	P08069	CHEMBL1957	Kinase	0.110612
cid131700683	LDL-associated phospholipase A2	PLA2G7	Q13093	CHEMBL3514	Enzyme	0.110612
cid131700683	Bromodomain-containing protein 4	BRD4	O60885	CHEMBL1163125	Reader	0.110612
cid131700683	Bromodomain-containing protein 2	BRD2	P25440	CHEMBL1293289	Reader	0.110612
cid131700683	Bromodomain-containing protein 3	BRD3	Q15059	CHEMBL1795186	Reader	0.110612
cid131700683	Serine/threonine-protein kinase RAF	RAF1	P04049	CHEMBL1906	Kinase	0.110612
cid131700683	Tyrosine-protein kinase receptor FLT3	FLT3	P36888	CHEMBL1974	Kinase	0.110612
cid131700683	Macrophage-stimulating protein receptor	MST1R	Q04912	CHEMBL2689	Kinase	0.110612
cid131700683	Inhibitor of nuclear factor kappa B kinase epsilon subunit	IKBKE	Q14164	CHEMBL3529	Kinase	0.110612
cid131700683	ALK tyrosine kinase receptor	ALK	Q9UM73	CHEMBL4247	Kinase	0.110612
cid131700683	Serine/threonine-protein kinase TBK1	TBK1	Q9UHD2	CHEMBL5408	Kinase	0.110612
cid131700683	Phosphodiesterase 3	PDE3A	Q14432	CHEMBL241	Phosphodiesterase	0.110612
cid131700683	Phosphodiesterase 3B	PDE3B	Q13370	CHEMBL290	Phosphodiesterase	0.110612
cid131700683	Baculoviral IAP repeat-containing protein 2	BIRC2	Q13490	CHEMBL5462	Enzyme	0.110612
cid131700683	Macrophage colony stimulating factor receptor	CSF1R	P07333	CHEMBL1844	Kinase	0.110612
cid131700683	Serotonin 4 (5-HT4) receptor	HTR4	Q13639	CHEMBL1875	Family A G protein-coupled receptor	0.110612
cid131700683	Scavenger receptor class B member 1 (by homology)	SCARB1	Q8WTV0	CHEMBL1914272	Unclassified protein	0.110612
cid131700683	Integrin alpha-4/beta-1	ITGB1 ITGA4	P05556 P13612	CHEMBL1907599	Membrane receptor	0.110612
cid131700683	Receptor protein-tyrosine kinase erbB-2	ERBB2	P04626	CHEMBL1824	Kinase	0.110612
cid162641307	11-beta-hydroxysteroid dehydrogenase 1	HSD11B1	P28845	CHEMBL4235	Enzyme	0.106166
cid162641307	26S proteosome	SEM1 PSMD8 PSMD4 PSMD13 PSMD7 PSMD6 PSMD11 PSMD12 PSMD3 PSMD2 PSMC5 PSMC3 PSMC6 PSMC4 PSMC1 PSMC2 ADRM1 PSMD14 PSMD1 PSMB7 PSMB4 PSMB3 PSMB11 PSMB10 PSMA8 PSMA7 PSMA6 PSMA5 PSMA4 PSMA3 PSMA2 PSMA1 PSMB6 PSMB9 PSMB8 PSMB5 PSMB1 PSMB2	P60896 P48556 P55036 Q9UNM6 P51665 Q15008 O00231 O00232 O43242 Q13200 P62195 P17980 P62333 P43686 P62191 P35998 Q16186 O00487 Q99460 Q99436 P28070 P49720 A5LHX3 P40306 Q8TAA3 O14818 P60900 P28066 P25789 P25788 P25787 P25786 P28072 P28065 P28062 P28074 P20618 P49721	CHEMBL2364701	Protease	0.106166
cid162641307	Acyl coenzyme A:cholesterol acyltransferase 1	SOAT1	P35610	CHEMBL2782	Enzyme	0.106166
cid162641307	Aminopeptidase N	ANPEP	P15144	CHEMBL1907	Protease	0.106166
cid162641307	Angiotensin-converting enzyme	ACE	P12821	CHEMBL1808	Protease	0.314405
cid162641307	Apoptosis regulator Bcl-2	BCL2	P10415	CHEMBL4860	Other ion channel	0.106166
cid162641307	Apoptosis regulator Bcl-X	BCL2L1	Q07817	CHEMBL4625	Other ion channel	0.106166
cid162641307	Atrial natriuretic factor	NPPA	P01160	CHEMBL1293193	Unclassified protein	0.106166
cid162641307	Beta-1 adrenergic receptor	ADRB1	P08588	CHEMBL213	Family A G protein-coupled receptor	0.106166
cid162641307	Beta-secretase 1	BACE1	P56817	CHEMBL4822	Protease	0.106166
cid162641307	Bile acid receptor FXR	NR1H4	Q96RI1	CHEMBL2047	Nuclear receptor	0.106166
cid162641307	C-C chemokine receptor type 1	CCR1	P32246	CHEMBL2413	Family A G protein-coupled receptor	0.106166
cid162641307	c-Jun N-terminal kinase 1	MAPK8	P45983	CHEMBL2276	Kinase	0.106166
cid162641307	Calpain 1	CAPN1	P07384	CHEMBL3891	Protease	0.106166
cid162641307	Calpain 2	CAPN2	P17655	CHEMBL2382	Protease	0.106166
cid162641307	Caspase-3	CASP3	P42574	CHEMBL2334	Protease	0.106166
cid162641307	Caspase-7	CASP7	P55210	CHEMBL3468	Protease	0.106166
cid162641307	Cathepsin (B and K)	CTSB	P07858	CHEMBL4072	Protease	0.106166
cid162641307	Cathepsin D	CTSD	P07339	CHEMBL2581	Protease	0.106166
cid162641307	Cathepsin E	CTSE	P14091	CHEMBL3092	Protease	0.106166
cid162641307	Cathepsin K	CTSK	P43235	CHEMBL268	Protease	0.106166
cid162641307	Cathepsin L	CTSL	P07711	CHEMBL3837	Protease	0.106166
cid162641307	Cathepsin S	CTSS	P25774	CHEMBL2954	Protease	0.106166
cid162641307	Cholecystokinin B receptor	CCKBR	P32239	CHEMBL298	Family A G protein-coupled receptor	0.106166
cid162641307	Cholesteryl ester transfer protein	CETP	P11597	CHEMBL3572	Other ion channel	0.106166
cid162641307	Chromobox protein homolog 7	CBX7	O95931	CHEMBL1764946	Reader	0.106166
cid162641307	Corticotropin releasing factor receptor 1	CRHR1	P34998	CHEMBL1800	Family B G protein-coupled receptor	0.106166
cid162641307	Cyclooxygenase-2	PTGS2	P35354	CHEMBL230	Oxidoreductase	0.106166
cid162641307	Cyclophilin A	PPIA	P62937	CHEMBL1949	Isomerase	0.106166
cid162641307	Delta opioid receptor	OPRD1	P41143	CHEMBL236	Family A G protein-coupled receptor	0.106166
cid162641307	Diacylglycerol O-acyltransferase 1	DGAT1	O75907	CHEMBL6009	Enzyme	0.122827
cid162641307	DNA repair protein RAD51 homolog 1	RAD51	Q06609	CHEMBL2034807	Unclassified protein	0.106166
cid162641307	Elongation of very long chain fatty acids protein 6	ELOVL6	Q9H5J4	CHEMBL5704	Enzyme	0.106166
cid162641307	Epoxide hydratase	EPHX2	P34913	CHEMBL2409	Protease	0.106166
cid162641307	Fibroblast activation protein alpha	FAP	Q12884	CHEMBL4683	Protease	0.106166
cid162641307	FK506-binding protein 1A	FKBP1A	P62942	CHEMBL1902	Isomerase	0.114495
cid162641307	G protein-coupled receptor 44	PTGDR2	Q9Y5Y4	CHEMBL5071	Family A G protein-coupled receptor	0.106166
cid162641307	G-protein coupled bile acid receptor 1	GPBAR1	Q8TDU6	CHEMBL5409	Family A G protein-coupled receptor	0.106166
cid162641307	G-protein coupled receptor kinase 2	GRK2	P25098	CHEMBL4079	Kinase	0.106166
cid162641307	GABA A receptor alpha-4/beta-3/gamma-2	GABRB3 GABRA4 GABRG2	P28472 P48169 P18507	CHEMBL2111366	Ligand-gated ion channel	0.106166
cid162641307	GABA-A receptor; alpha-1/beta-2/gamma-2	GABRA1 GABRB2 GABRG2	P14867 P47870 P18507	CHEMBL2095172	Ligand-gated ion channel	0.106166
cid162641307	GABA-A receptor; alpha-1/beta-3/gamma-2	GABRB3 GABRG2 GABRA1	P28472 P18507 P14867	CHEMBL2094121	Ligand-gated ion channel	0.106166
cid162641307	GABA-A receptor; alpha-2/beta-3/gamma-2	GABRA2 GABRB3 GABRG2	P47869 P28472 P18507	CHEMBL2094130	Ligand-gated ion channel	0.106166
cid162641307	GABA-A receptor; alpha-3/beta-3/gamma-2	GABRB3 GABRA3 GABRG2	P28472 P34903 P18507	CHEMBL2094120	Ligand-gated ion channel	0.106166
cid162641307	GABA-A receptor; alpha-5/beta-3/gamma-2	GABRB3 GABRG2 GABRA5	P28472 P18507 P31644	CHEMBL2094122	Ligand-gated ion channel	0.106166
cid162641307	GABA-A receptor; alpha-6/beta-3/gamma-2	GABRG2 GABRB3 GABRA6	P18507 P28472 Q16445	CHEMBL2095190	Ligand-gated ion channel	0.106166
cid162641307	Gamma-secretase	PSEN2 PSENEN NCSTN APH1A PSEN1 APH1B	P49810 Q9NZ42 Q92542 Q96BI3 P49768 Q8WW43	CHEMBL2094135	Protease	0.114495
cid162641307	Gamma-secretase	PSENEN	Q9NZ42	CHEMBL2374	Enzyme	0.106166
cid162641307	Ghrelin receptor	GHSR	Q92847	CHEMBL4616	Family A G protein-coupled receptor	0.106166
cid162641307	Histone deacetylase 1	HDAC1	Q13547	CHEMBL325	Eraser	0.106166
cid162641307	HLA class I histocompatibility antigen A-3	HLA-A	P04439	CHEMBL2632	Surface antigen	0.106166
cid162641307	Inhibitor of apoptosis protein 3	XIAP	P98170	CHEMBL4198	Other cytosolic protein	0.106166
cid162641307	Isocitrate dehydrogenase [NADP] cytoplasmic	IDH1	O75874	CHEMBL2007625	Enzyme	0.106166
cid162641307	Kappa Opioid receptor	OPRK1	P41145	CHEMBL237	Family A G protein-coupled receptor	0.106166
cid162641307	Liver glycogen phosphorylase	PYGL	P06737	CHEMBL2568	Enzyme	0.106166
cid162641307	MAP kinase p38 alpha	MAPK14	Q16539	CHEMBL260	Kinase	0.106166
cid162641307	MAP kinase p38 beta	MAPK11	Q15759	CHEMBL3961	Kinase	0.106166
cid162641307	Matrix metalloproteinase 1	MMP1	P03956	CHEMBL332	Protease	0.114495
cid162641307	Matrix metalloproteinase 2	MMP2	P08253	CHEMBL333	Protease	0.106166
cid162641307	Matrix metalloproteinase 3	MMP3	P08254	CHEMBL283	Protease	0.114495
cid162641307	Matrix metalloproteinase 8	MMP8	P22894	CHEMBL4588	Protease	0.114495
cid162641307	Matrix metalloproteinase 9	MMP9	P14780	CHEMBL321	Protease	0.114495
cid162641307	Metabotropic glutamate receptor 5	GRM5	P41594	CHEMBL3227	Family C G protein-coupled receptor	0.106166
cid162641307	Mu opioid receptor	OPRM1	P35372	CHEMBL233	Family A G protein-coupled receptor	0.106166
cid162641307	Muscarinic acetylcholine receptor M1	CHRM1	P11229	CHEMBL216	Family A G protein-coupled receptor	0.106166
cid162641307	Muscarinic acetylcholine receptor M3	CHRM3	P20309	CHEMBL245	Family A G protein-coupled receptor	0.106166
cid162641307	Muscarinic acetylcholine receptor M4	CHRM4	P08173	CHEMBL1821	Family A G protein-coupled receptor	0.106166
cid162641307	Muscle glycogen phosphorylase	PYGM	P11217	CHEMBL3526	Enzyme	0.106166
cid162641307	N-acylsphingosine-amidohydrolase	NAAA	Q02083	CHEMBL4349	Enzyme	0.106166
cid162641307	NAD-dependent deacetylase sirtuin 1	SIRT1	Q96EB6	CHEMBL4506	Eraser	0.106166
cid162641307	Neprilysin (by homology)	MME	P08473	CHEMBL1944	Protease	0.106166
cid162641307	Neurokinin 1 receptor	TACR1	P25103	CHEMBL249	Family A G protein-coupled receptor	0.106166
cid162641307	Neuropeptide Y receptor type 5	NPY5R	Q15761	CHEMBL4561	Family A G protein-coupled receptor	0.106166
cid162641307	Neurotensin receptor 2	NTSR2	O95665	CHEMBL2514	Family A G protein-coupled receptor	0.106166
cid162641307	Orexin receptor 1	HCRTR1	O43613	CHEMBL5113	Family A G protein-coupled receptor	0.106166
cid162641307	Orexin receptor 2	HCRTR2	O43614	CHEMBL4792	Family A G protein-coupled receptor	0.106166
cid162641307	Oxytocin receptor	OXTR	P30559	CHEMBL2049	Family A G protein-coupled receptor	0.106166
cid162641307	Peptidyl-glycine alpha-amidating monooxygenase	PAM	P19021	CHEMBL2544	Enzyme	0.106166
cid162641307	Phosphodiesterase 10A	PDE10A	Q9Y233	CHEMBL4409	Phosphodiesterase	0.106166
cid162641307	Phosphodiesterase 5A	PDE5A	O76074	CHEMBL1827	Phosphodiesterase	0.106166
cid162641307	Phosphodiesterase 7A	PDE7A	Q13946	CHEMBL3012	Phosphodiesterase	0.106166
cid162641307	Probable G-protein coupled receptor 139	GPR139	Q6DWJ6	CHEMBL3632455	Family A G protein-coupled receptor	0.106166
cid162641307	Prolyl endopeptidase	PREP	P48147	CHEMBL3202	Protease	0.106166
cid162641307	Prostanoid EP1 receptor	PTGER1	P34995	CHEMBL1811	Family A G protein-coupled receptor	0.106166
cid162641307	Proteasome Macropain subunit MB1	PSMB5	P28074	CHEMBL4662	Protease	0.106166
cid162641307	Protein farnesyltransferase	FNTA FNTB	P49354 P49356	CHEMBL2094108	Enzyme	0.106166
cid162641307	Protein tyrosine kinase 2 beta	PTK2B	Q14289	CHEMBL5469	Kinase	0.106166
cid162641307	Renin	REN	P00797	CHEMBL286	Protease	0.122827
cid162641307	Serine/threonine-protein kinase Chk1	CHEK1	O14757	CHEMBL4630	Kinase	0.106166
cid162641307	Serine/threonine-protein kinase PIM1	PIM1	P11309	CHEMBL2147	Kinase	0.106166
cid162641307	Serotonin 1a (5-HT1a) receptor	HTR1A	P08908	CHEMBL214	Family A G protein-coupled receptor	0.106166
cid162641307	Serotonin 7 (5-HT7) receptor	HTR7	P34969	CHEMBL3155	Family A G protein-coupled receptor	0.106166
cid162641307	Sodium channel protein type X alpha subunit	SCN10A	Q9Y5Y9	CHEMBL5451	Voltage-gated ion channel	0.106166
cid162641307	Sonic hedgehog protein	SHH	Q15465	CHEMBL5602	Unclassified protein	0.106166
cid162641307	Thrombin	F2	P00734	CHEMBL204	Protease	0.106166
cid162641307	Trypsin I	PRSS1	P07477	CHEMBL209	Protease	0.106166
cid162641307	Tyrosine-protein kinase HCK	HCK	P08631	CHEMBL3234	Kinase	0.106166
cid162641307	Tyrosyl-tRNA synthetase	YARS	P54577	CHEMBL3179	Enzyme	0.106166
cid162641307	Xaa-Pro aminopeptidase 1	XPNPEP1	Q9NQW7	CHEMBL3782	Protease	0.106166
cid162641307	Xaa-Pro aminopeptidase 2	XPNPEP2	O43895	CHEMBL4610	Protease	0.106166
cid20839113	Neurokinin 3 receptor	TACR3	P29371	CHEMBL4429	Family A G protein-coupled receptor	0.1061
cid46782857	Angiotensin-converting enzyme	ACE	P12821	CHEMBL1808	Protease	0.545356
cid46782857	Matrix metalloproteinase 9	MMP9	P14780	CHEMBL321	Protease	0.169299
cid46782857	Matrix metalloproteinase 2	MMP2	P08253	CHEMBL333	Protease	0.169299
cid46782857	Matrix metalloproteinase 8	MMP8	P22894	CHEMBL4588	Protease	0.169299
cid46782857	Matrix metalloproteinase 3	MMP3	P08254	CHEMBL283	Protease	0.15329
cid46782857	Renin	REN	P00797	CHEMBL286	Protease	0.145251
cid46782857	Neprilysin	MME	P08473	CHEMBL1944	Protease	0.137289
cid46782857	Xaa-Pro aminopeptidase 1	XPNPEP1	Q9NQW7	CHEMBL3782	Protease	0.137289
cid46782857	Xaa-Pro aminopeptidase 2	XPNPEP2	O43895	CHEMBL4610	Protease	0.137289
cid46782857	Matrix metalloproteinase 1	MMP1	P03956	CHEMBL332	Protease	0.137289
cid46782857	Beta-secretase 1	BACE1	P56817	CHEMBL4822	Protease	0.121287
cid46782857	Cathepsin (B and K)	CTSB	P07858	CHEMBL4072	Protease	0.121287
cid46782857	Neurotensin receptor 1	NTSR1	P30989	CHEMBL4123	Family A G protein-coupled receptor	0.121287
cid46782857	Cyclooxygenase-2	PTGS2	P35354	CHEMBL230	Oxidoreductase	0.113286
cid46782857	Gamma-secretase	PSEN2 PSENEN NCSTN APH1A PSEN1 APH1B	P49810 Q9NZ42 Q92542 Q96BI3 P49768 Q8WW43	CHEMBL2094135	Protease	0.113286
cid46782857	MAP kinase ERK2	MAPK1	P28482	CHEMBL4040	Kinase	0.113286
cid46782857	Inhibitor of apoptosis protein 3	XIAP	P98170	CHEMBL4198	Other cytosolic protein	0.113286
cid46782857	Aminopeptidase N	ANPEP	P15144	CHEMBL1907	Protease	0.113286
cid46782857	Integrin alpha-4	ITGA4	P13612	CHEMBL278	Membrane receptor	0.113286
cid46782857	Chromobox protein homolog 7	CBX7	O95931	CHEMBL1764946	Reader	0.113286
cid46782857	Prolyl endopeptidase	PREP	P48147	CHEMBL3202	Protease	0.113286
cid46782857	HLA class I histocompatibility antigen A-3	HLA-A	P04439	CHEMBL2632	Surface antigen	0.113286
cid46782857	G protein-coupled receptor 44	PTGDR2	Q9Y5Y4	CHEMBL5071	Family A G protein-coupled receptor	0.113286
cid46782857	Histone deacetylase 1	HDAC1	Q13547	CHEMBL325	Eraser	0.113286
cid46782857	Thrombin	F2	P00734	CHEMBL204	Protease	0.113286
cid46782857	Trypsin I	PRSS1	P07477	CHEMBL209	Protease	0.113286
cid46782857	Muscarinic acetylcholine receptor M4	CHRM4	P08173	CHEMBL1821	Family A G protein-coupled receptor	0.113286
cid46782857	Muscarinic acetylcholine receptor M2	CHRM2	P08172	CHEMBL211	Family A G protein-coupled receptor	0.113286
cid46782857	Muscarinic acetylcholine receptor M1	CHRM1	P11229	CHEMBL216	Family A G protein-coupled receptor	0.113286
cid46782857	Muscarinic acetylcholine receptor M3	CHRM3	P20309	CHEMBL245	Family A G protein-coupled receptor	0.113286
cid46782857	Caspase-1	CASP1	P29466	CHEMBL4801	Protease	0.113286
cid46782857	E3 SUMO-protein ligase CBX4	CBX4	O00257	CHEMBL3232685	Enzyme	0.113286
cid46782857	Leucine aminopeptidase	LAP3	P28838	CHEMBL3965	Protease	0.113286
cid46782857	Xaa-Pro dipeptidase	PEPD	P12955	CHEMBL4185	Protease	0.113286
cid46782857	Acyl-CoA:dihydroxyacetonephosphateacyltransferase	GNPAT	O15228	CHEMBL4494	Enzyme	0.113286
cid46782857	Matrix metalloproteinase 13	MMP13	P45452	CHEMBL280	Protease	0.113286
cid46782857	11-beta-hydroxysteroid dehydrogenase 1	HSD11B1	P28845	CHEMBL4235	Enzyme	0.113286
cid46782857	Atrial natriuretic factor	NPPA	P01160	CHEMBL1293193	Unclassified protein	0.113286
cid46782857	Protein farnesyltransferase	FNTA FNTB	P49354 P49356	CHEMBL2094108	Enzyme	0.113286
cid46782857	Disks large homolog 4	DLG4	P78352	CHEMBL5666	Unclassified protein	0.113286
cid46782857	Aldose reductase	AKR1B1	P15121	CHEMBL1900	Enzyme	0.113286
cid46782857	Aldo-keto reductase family 1 member B10	AKR1B10	O60218	CHEMBL5983	Enzyme	0.113286
cid46782857	Epoxide hydratase	EPHX2	P34913	CHEMBL2409	Protease	0.113286
cid46782857	Thromboxane A2 receptor	TBXA2R	P21731	CHEMBL2069	Family A G protein-coupled receptor	0.113286
cid46782857	Prostanoid DP receptor	PTGDR	Q13258	CHEMBL4427	Family A G protein-coupled receptor	0.113286
cid46782857	Muscarinic acetylcholine receptor M5	CHRM5	P08912	CHEMBL2035	Family A G protein-coupled receptor	0.113286
cid46782857	Cathepsin E	CTSE	P14091	CHEMBL3092	Protease	0.113286
cid46782857	Cholecystokinin B receptor (by homology)	CCKBR	P32239	CHEMBL298	Family A G protein-coupled receptor	0.113286
cid46782857	Baculoviral IAP repeat-containing protein 2	BIRC2	Q13490	CHEMBL5462	Enzyme	0.113286
cid46782857	Aldehyde reductase	AKR1A1	P14550	CHEMBL2246	Enzyme	0.113286
cid46782857	Oxytocin receptor	OXTR	P30559	CHEMBL2049	Family A G protein-coupled receptor	0.113286
cid46782857	Mu opioid receptor	OPRM1	P35372	CHEMBL233	Family A G protein-coupled receptor	0.113286
cid46782857	Matrix metalloproteinase 12	MMP12	P39900	CHEMBL4393	Protease	0.113286
cid46782857	Angiotensin II receptor	AGTR2	P50052	CHEMBL4607	Family A G protein-coupled receptor	0.113286
cid46782857	Cystinyl aminopeptidase	LNPEP	Q9UIQ6	CHEMBL2693	Protease	0.113286
cid46782857	HMG-CoA reductase	HMGCR	P04035	CHEMBL402	Oxidoreductase	0.113286
cid46782857	Peroxisome proliferator-activated receptor alpha	PPARA	Q07869	CHEMBL239	Nuclear receptor	0.113286
cid46782857	Endothelin-converting enzyme 1	ECE1	P42892	CHEMBL4791	Protease	0.113286
cid46782857	Prostanoid EP1 receptor	PTGER1	P34995	CHEMBL1811	Family A G protein-coupled receptor	0.113286
cid46782857	Prostanoid FP receptor	PTGFR	P43088	CHEMBL1987	Family A G protein-coupled receptor	0.113286
cid46782857	Prostanoid IP receptor	PTGIR	P43119	CHEMBL1995	Family A G protein-coupled receptor	0.113286
cid46782857	Prostaglandin E synthase	PTGES	O14684	CHEMBL5658	Enzyme	0.113286
cid46782857	NAD-dependent deacetylase sirtuin 3	SIRT3	Q9NTG7	CHEMBL4461	Eraser	0.113286
cid46782857	Histone deacetylase 3	HDAC3	O15379	CHEMBL1829	Eraser	0.113286
cid46782857	Histone deacetylase 6	HDAC6	Q9UBN7	CHEMBL1865	Eraser	0.113286
cid46782857	Histone deacetylase 8	HDAC8	Q9BY41	CHEMBL3192	Eraser	0.113286
cid46782857	Prostaglandin E synthase 2	PTGES2	Q9H7Z7	CHEMBL4411	Enzyme	0.113286
cid46782857	Solute carrier family 22 member 12	SLC22A12	Q96S37	CHEMBL6120	Electrochemical transporter	0.113286
cid46782857	Neurokinin 2 receptor	TACR2	P21452	CHEMBL2327	Family A G protein-coupled receptor	0.113286
cid46782857	Aldo-keto-reductase family 1 member C3	AKR1C3	P42330	CHEMBL4681	Enzyme	0.113286
cid46782857	Aldo-keto reductase family 1 member C2	AKR1C2	P52895	CHEMBL5847	Enzyme	0.113286
cid46782857	Histone deacetylase 2	HDAC2	Q92769	CHEMBL1937	Eraser	0.113286
cid46782857	Histone deacetylase 10	HDAC10	Q969S8	CHEMBL5103	Eraser	0.113286
cid46782857	Peroxisome proliferator-activated receptor delta	PPARD	Q03181	CHEMBL3979	Nuclear receptor	0.113286
cid46782857	C3a anaphylatoxin chemotactic receptor	C3AR1	Q16581	CHEMBL4761	Family A G protein-coupled receptor	0.113286
cid46782857	Kallikrein 1	KLK1	P06870	CHEMBL2319	Protease	0.113286
cid46782857	Cyclooxygenase-1	PTGS1	P23219	CHEMBL221	Oxidoreductase	0.113286
cid46782857	Estrogen receptor beta	ESR2	Q92731	CHEMBL242	Nuclear receptor	0.113286
cid46782857	C-C chemokine receptor type 9	CCR9	P51686	CHEMBL5815	Family A G protein-coupled receptor	0.113286
cid46782857	Free fatty acid receptor 1	FFAR1	O14842	CHEMBL4422	Family A G protein-coupled receptor	0.113286
cid46782857	Integrin alpha-4/beta-1	ITGB1 ITGA4	P05556 P13612	CHEMBL1907599	Membrane receptor	0.113286
cid46782857	Endothelin receptor ET-A	EDNRA	P25101	CHEMBL252	Family A G protein-coupled receptor	0.113286
cid46782857	Proenkephalin B	PDYN	P01213	CHEMBL2227	Other ion channel	0.113286
cid46782857	Dihydroorotate dehydrogenase	DHODH	Q02127	CHEMBL1966	Oxidoreductase	0.113286
cid46782857	Neurotensin receptor 2	NTSR2	O95665	CHEMBL2514	Family A G protein-coupled receptor	0.113286
cid46782857	Diacylglycerol O-acyltransferase 1	DGAT1	O75907	CHEMBL6009	Enzyme	0.113286
cid46782857	Transient receptor potential cation channel subfamily M member 8	TRPM8	Q7Z2W7	CHEMBL1075319	Voltage-gated ion channel	0.113286
cid46782857	Fatty acid binding protein adipocyte	FABP4	P15090	CHEMBL2083	Fatty acid binding protein family	0.113286
cid46782857	Lysosomal protective protein	CTSA	P10619	CHEMBL6115	Protease	0.113286
cid46782857	Matrix metalloproteinase 7	MMP7	P09237	CHEMBL4073	Protease	0.113286
cid46782857	Chymase	CMA1	P23946	CHEMBL4068	Protease	0.113286
cid46782857	3-phosphoinositide dependent protein kinase-1	PDPK1	O15530	CHEMBL2534	Kinase	0.113286
cid46782857	Sn1-specific diacylglycerol lipase beta	DAGLB	Q8NCG7	CHEMBL5521	Enzyme	0.113286
cid46782857	Peptidyl-prolyl cis-trans isomerase NIMA-interacting 1	PIN1	Q13526	CHEMBL2288	Enzyme	0.113286
cid46782857	Ceramide glucosyltransferase	UGCG	Q16739	CHEMBL2063	Transferase	0.113286
cid46782857	Geranylgeranyl transferase type I	PGGT1B FNTA	P53609 P49354	CHEMBL2095164	Enzyme	0.113286
cid46782857	Plasminogen	PLG	P00747	CHEMBL1801	Protease	0.113286
cid46782857	DNA polymerase alpha subunit	POLA1	P09884	CHEMBL1828	Transferase	0.113286
cid46782857	Fatty acid binding protein muscle	FABP3	P05413	CHEMBL3344	Fatty acid binding protein family	0.113286
cid46782857	Fatty acid binding protein epidermal	FABP5	Q01469	CHEMBL3674	Fatty acid binding protein family	0.113286
cid46782857	Angiotensin-converting enzyme	ACE	P12821	CHEMBL1808	Protease	0.545356
cid46782857	Matrix metalloproteinase 9	MMP9	P14780	CHEMBL321	Protease	0.169299
cid46782857	Matrix metalloproteinase 2	MMP2	P08253	CHEMBL333	Protease	0.169299
cid46782857	Matrix metalloproteinase 8	MMP8	P22894	CHEMBL4588	Protease	0.169299
cid46782857	Matrix metalloproteinase 3	MMP3	P08254	CHEMBL283	Protease	0.15329
cid46782857	Renin	REN	P00797	CHEMBL286	Protease	0.145251
cid46782857	Neprilysin	MME	P08473	CHEMBL1944	Protease	0.137289
cid46782857	Xaa-Pro aminopeptidase 1	XPNPEP1	Q9NQW7	CHEMBL3782	Protease	0.137289
cid46782857	Xaa-Pro aminopeptidase 2	XPNPEP2	O43895	CHEMBL4610	Protease	0.137289
cid46782857	Matrix metalloproteinase 1	MMP1	P03956	CHEMBL332	Protease	0.137289
cid46782857	Beta-secretase 1	BACE1	P56817	CHEMBL4822	Protease	0.121287
cid46782857	Cathepsin (B and K)	CTSB	P07858	CHEMBL4072	Protease	0.121287
cid46782857	Neurotensin receptor 1	NTSR1	P30989	CHEMBL4123	Family A G protein-coupled receptor	0.121287
cid46782857	Cyclooxygenase-2	PTGS2	P35354	CHEMBL230	Oxidoreductase	0.113286
cid46782857	Gamma-secretase	PSEN2 PSENEN NCSTN APH1A PSEN1 APH1B	P49810 Q9NZ42 Q92542 Q96BI3 P49768 Q8WW43	CHEMBL2094135	Protease	0.113286
cid46782857	MAP kinase ERK2	MAPK1	P28482	CHEMBL4040	Kinase	0.113286
cid46782857	Inhibitor of apoptosis protein 3	XIAP	P98170	CHEMBL4198	Other cytosolic protein	0.113286
cid46782857	Aminopeptidase N	ANPEP	P15144	CHEMBL1907	Protease	0.113286
cid46782857	Integrin alpha-4	ITGA4	P13612	CHEMBL278	Membrane receptor	0.113286
cid46782857	Chromobox protein homolog 7	CBX7	O95931	CHEMBL1764946	Reader	0.113286
cid46782857	Prolyl endopeptidase	PREP	P48147	CHEMBL3202	Protease	0.113286
cid46782857	HLA class I histocompatibility antigen A-3	HLA-A	P04439	CHEMBL2632	Surface antigen	0.113286
cid46782857	G protein-coupled receptor 44	PTGDR2	Q9Y5Y4	CHEMBL5071	Family A G protein-coupled receptor	0.113286
cid46782857	Histone deacetylase 1	HDAC1	Q13547	CHEMBL325	Eraser	0.113286
cid46782857	Thrombin	F2	P00734	CHEMBL204	Protease	0.113286
cid46782857	Trypsin I	PRSS1	P07477	CHEMBL209	Protease	0.113286
cid46782857	Muscarinic acetylcholine receptor M4	CHRM4	P08173	CHEMBL1821	Family A G protein-coupled receptor	0.113286
cid46782857	Muscarinic acetylcholine receptor M2	CHRM2	P08172	CHEMBL211	Family A G protein-coupled receptor	0.113286
cid46782857	Muscarinic acetylcholine receptor M1	CHRM1	P11229	CHEMBL216	Family A G protein-coupled receptor	0.113286
cid46782857	Muscarinic acetylcholine receptor M3	CHRM3	P20309	CHEMBL245	Family A G protein-coupled receptor	0.113286
cid46782857	Caspase-1	CASP1	P29466	CHEMBL4801	Protease	0.113286
cid46782857	E3 SUMO-protein ligase CBX4	CBX4	O00257	CHEMBL3232685	Enzyme	0.113286
cid46782857	Leucine aminopeptidase	LAP3	P28838	CHEMBL3965	Protease	0.113286
cid46782857	Xaa-Pro dipeptidase	PEPD	P12955	CHEMBL4185	Protease	0.113286
cid46782857	Acyl-CoA:dihydroxyacetonephosphateacyltransferase	GNPAT	O15228	CHEMBL4494	Enzyme	0.113286
cid46782857	Matrix metalloproteinase 13	MMP13	P45452	CHEMBL280	Protease	0.113286
cid46782857	11-beta-hydroxysteroid dehydrogenase 1	HSD11B1	P28845	CHEMBL4235	Enzyme	0.113286
cid46782857	Atrial natriuretic factor	NPPA	P01160	CHEMBL1293193	Unclassified protein	0.113286
cid46782857	Protein farnesyltransferase	FNTA FNTB	P49354 P49356	CHEMBL2094108	Enzyme	0.113286
cid46782857	Disks large homolog 4	DLG4	P78352	CHEMBL5666	Unclassified protein	0.113286
cid46782857	Aldose reductase	AKR1B1	P15121	CHEMBL1900	Enzyme	0.113286
cid46782857	Aldo-keto reductase family 1 member B10	AKR1B10	O60218	CHEMBL5983	Enzyme	0.113286
cid46782857	Epoxide hydratase	EPHX2	P34913	CHEMBL2409	Protease	0.113286
cid46782857	Thromboxane A2 receptor	TBXA2R	P21731	CHEMBL2069	Family A G protein-coupled receptor	0.113286
cid46782857	Prostanoid DP receptor	PTGDR	Q13258	CHEMBL4427	Family A G protein-coupled receptor	0.113286
cid46782857	Muscarinic acetylcholine receptor M5	CHRM5	P08912	CHEMBL2035	Family A G protein-coupled receptor	0.113286
cid46782857	Cathepsin E	CTSE	P14091	CHEMBL3092	Protease	0.113286
cid46782857	Cholecystokinin B receptor (by homology)	CCKBR	P32239	CHEMBL298	Family A G protein-coupled receptor	0.113286
cid46782857	Baculoviral IAP repeat-containing protein 2	BIRC2	Q13490	CHEMBL5462	Enzyme	0.113286
cid46782857	Aldehyde reductase	AKR1A1	P14550	CHEMBL2246	Enzyme	0.113286
cid46782857	Oxytocin receptor	OXTR	P30559	CHEMBL2049	Family A G protein-coupled receptor	0.113286
cid46782857	Mu opioid receptor	OPRM1	P35372	CHEMBL233	Family A G protein-coupled receptor	0.113286
cid46782857	Matrix metalloproteinase 12	MMP12	P39900	CHEMBL4393	Protease	0.113286
cid46782857	Angiotensin II receptor	AGTR2	P50052	CHEMBL4607	Family A G protein-coupled receptor	0.113286
cid46782857	Cystinyl aminopeptidase	LNPEP	Q9UIQ6	CHEMBL2693	Protease	0.113286
cid46782857	HMG-CoA reductase	HMGCR	P04035	CHEMBL402	Oxidoreductase	0.113286
cid46782857	Peroxisome proliferator-activated receptor alpha	PPARA	Q07869	CHEMBL239	Nuclear receptor	0.113286
cid46782857	Endothelin-converting enzyme 1	ECE1	P42892	CHEMBL4791	Protease	0.113286
cid46782857	Prostanoid EP1 receptor	PTGER1	P34995	CHEMBL1811	Family A G protein-coupled receptor	0.113286
cid46782857	Prostanoid FP receptor	PTGFR	P43088	CHEMBL1987	Family A G protein-coupled receptor	0.113286
cid46782857	Prostanoid IP receptor	PTGIR	P43119	CHEMBL1995	Family A G protein-coupled receptor	0.113286
cid46782857	Prostaglandin E synthase	PTGES	O14684	CHEMBL5658	Enzyme	0.113286
cid46782857	NAD-dependent deacetylase sirtuin 3	SIRT3	Q9NTG7	CHEMBL4461	Eraser	0.113286
cid46782857	Histone deacetylase 3	HDAC3	O15379	CHEMBL1829	Eraser	0.113286
cid46782857	Histone deacetylase 6	HDAC6	Q9UBN7	CHEMBL1865	Eraser	0.113286
cid46782857	Histone deacetylase 8	HDAC8	Q9BY41	CHEMBL3192	Eraser	0.113286
cid46782857	Prostaglandin E synthase 2	PTGES2	Q9H7Z7	CHEMBL4411	Enzyme	0.113286
cid46782857	Solute carrier family 22 member 12	SLC22A12	Q96S37	CHEMBL6120	Electrochemical transporter	0.113286
cid46782857	Neurokinin 2 receptor	TACR2	P21452	CHEMBL2327	Family A G protein-coupled receptor	0.113286
cid46782857	Aldo-keto-reductase family 1 member C3	AKR1C3	P42330	CHEMBL4681	Enzyme	0.113286
cid46782857	Aldo-keto reductase family 1 member C2	AKR1C2	P52895	CHEMBL5847	Enzyme	0.113286
cid46782857	Histone deacetylase 2	HDAC2	Q92769	CHEMBL1937	Eraser	0.113286
cid46782857	Histone deacetylase 10	HDAC10	Q969S8	CHEMBL5103	Eraser	0.113286
cid46782857	Peroxisome proliferator-activated receptor delta	PPARD	Q03181	CHEMBL3979	Nuclear receptor	0.113286
cid46782857	C3a anaphylatoxin chemotactic receptor	C3AR1	Q16581	CHEMBL4761	Family A G protein-coupled receptor	0.113286
cid46782857	Kallikrein 1	KLK1	P06870	CHEMBL2319	Protease	0.113286
cid46782857	Cyclooxygenase-1	PTGS1	P23219	CHEMBL221	Oxidoreductase	0.113286
cid46782857	Estrogen receptor beta	ESR2	Q92731	CHEMBL242	Nuclear receptor	0.113286
cid46782857	C-C chemokine receptor type 9	CCR9	P51686	CHEMBL5815	Family A G protein-coupled receptor	0.113286
cid46782857	Free fatty acid receptor 1	FFAR1	O14842	CHEMBL4422	Family A G protein-coupled receptor	0.113286
cid46782857	Integrin alpha-4/beta-1	ITGB1 ITGA4	P05556 P13612	CHEMBL1907599	Membrane receptor	0.113286
cid46782857	Endothelin receptor ET-A	EDNRA	P25101	CHEMBL252	Family A G protein-coupled receptor	0.113286
cid46782857	Proenkephalin B	PDYN	P01213	CHEMBL2227	Other ion channel	0.113286
cid46782857	Dihydroorotate dehydrogenase	DHODH	Q02127	CHEMBL1966	Oxidoreductase	0.113286
cid46782857	Neurotensin receptor 2	NTSR2	O95665	CHEMBL2514	Family A G protein-coupled receptor	0.113286
cid46782857	Diacylglycerol O-acyltransferase 1	DGAT1	O75907	CHEMBL6009	Enzyme	0.113286
cid46782857	Transient receptor potential cation channel subfamily M member 8	TRPM8	Q7Z2W7	CHEMBL1075319	Voltage-gated ion channel	0.113286
cid46782857	Fatty acid binding protein adipocyte	FABP4	P15090	CHEMBL2083	Fatty acid binding protein family	0.113286
cid46782857	Lysosomal protective protein	CTSA	P10619	CHEMBL6115	Protease	0.113286
cid46782857	Matrix metalloproteinase 7	MMP7	P09237	CHEMBL4073	Protease	0.113286
cid46782857	Chymase	CMA1	P23946	CHEMBL4068	Protease	0.113286
cid46782857	3-phosphoinositide dependent protein kinase-1	PDPK1	O15530	CHEMBL2534	Kinase	0.113286
cid46782857	Sn1-specific diacylglycerol lipase beta	DAGLB	Q8NCG7	CHEMBL5521	Enzyme	0.113286
cid46782857	Peptidyl-prolyl cis-trans isomerase NIMA-interacting 1	PIN1	Q13526	CHEMBL2288	Enzyme	0.113286
cid46782857	Ceramide glucosyltransferase	UGCG	Q16739	CHEMBL2063	Transferase	0.113286
cid46782857	Geranylgeranyl transferase type I	PGGT1B FNTA	P53609 P49354	CHEMBL2095164	Enzyme	0.113286
cid46782857	Plasminogen	PLG	P00747	CHEMBL1801	Protease	0.113286
cid46782857	DNA polymerase alpha subunit	POLA1	P09884	CHEMBL1828	Transferase	0.113286
cid46782857	Fatty acid binding protein muscle	FABP3	P05413	CHEMBL3344	Fatty acid binding protein family	0.113286
cid46782857	Fatty acid binding protein epidermal	FABP5	Q01469	CHEMBL3674	Fatty acid binding protein family	0.113286
cid14962498	Xaa-Pro dipeptidase	PEPD	P12955	CHEMBL4185	Protease	0.10934
cid14962498	Xaa-Pro aminopeptidase 2	XPNPEP2	O43895	CHEMBL4610	Protease	0.10934
cid14962498	Xaa-Pro aminopeptidase 1	XPNPEP1	Q9NQW7	CHEMBL3782	Protease	0.10934
cid14962498	Vascular endothelial growth factor receptor 2	KDR	P35968	CHEMBL279	Kinase	0.10934
cid14962498	TNF-alpha	TNF	P01375	CHEMBL1825	Secreted protein	0.10934
cid14962498	Thymidine kinase, cytosolic	TK1	P04183	CHEMBL2883	Transferase	0.10934
cid14962498	Thrombin and coagulation factor X	F10	P00742	CHEMBL244	Protease	0.10934
cid14962498	Thrombin	F2	P00734	CHEMBL204	Protease	0.10934
cid14962498	Telomerase reverse transcriptase	TERT	O14746	CHEMBL2916	Enzyme	0.10934
cid14962498	SUMO-activating enzyme	SAE1 UBA2	Q9UBE0 Q9UBT2	CHEMBL2095174	Enzyme	0.10934
cid14962498	Serine/threonine-protein kinase PIM2	PIM2	Q9P1W9	CHEMBL4523	Kinase	0.10934
cid14962498	Serine/threonine-protein kinase PIM1	PIM1	P11309	CHEMBL2147	Kinase	0.10934
cid14962498	Serine/threonine-protein kinase Chk1	CHEK1	O14757	CHEMBL4630	Kinase	0.10934
cid14962498	Serine/threonine-protein kinase Aurora-A	AURKA	O14965	CHEMBL4722	Kinase	0.10934
cid14962498	Scavenger receptor class B member 1 (by homology)	SCARB1	Q8WTV0	CHEMBL1914272	Unclassified protein	0.10934
cid14962498	Renin	REN	P00797	CHEMBL286	Protease	0.10934
cid14962498	Proteasome Macropain subunit MB1	PSMB5	P28074	CHEMBL4662	Protease	0.10934
cid14962498	Prostanoid EP1 receptor	PTGER1	P34995	CHEMBL1811	Family A G protein-coupled receptor	0.10934
cid14962498	Prolyl endopeptidase	PREP	P48147	CHEMBL3202	Protease	0.10934
cid14962498	Phosphodiesterase 5A	PDE5A	O76074	CHEMBL1827	Phosphodiesterase	0.10934
cid14962498	Phosphodiesterase 10A	PDE10A	Q9Y233	CHEMBL4409	Phosphodiesterase	0.10934
cid14962498	Peregrin	BRPF1	P55201	CHEMBL3132741	Reader	0.10934
cid14962498	Peptidyl-glycine alpha-amidating monooxygenase	PAM	P19021	CHEMBL2544	Enzyme	0.10934
cid14962498	Orexin receptor 2	HCRTR2	O43614	CHEMBL4792	Family A G protein-coupled receptor	0.10934
cid14962498	Orexin receptor 1	HCRTR1	O43613	CHEMBL5113	Family A G protein-coupled receptor	0.10934
cid14962498	Nicotinamide phosphoribosyltransferase	NAMPT	P43490	CHEMBL1744525	Enzyme	0.10934
cid14962498	Neuropeptide Y receptor type 5	NPY5R	Q15761	CHEMBL4561	Family A G protein-coupled receptor	0.10934
cid14962498	Neurokinin 1 receptor	TACR1	P25103	CHEMBL249	Family A G protein-coupled receptor	0.10934
cid14962498	Neprilysin (by homology)	MME	P08473	CHEMBL1944	Protease	0.10934
cid14962498	Muscarinic acetylcholine receptor M4	CHRM4	P08173	CHEMBL1821	Family A G protein-coupled receptor	0.10934
cid14962498	Muscarinic acetylcholine receptor M3	CHRM3	P20309	CHEMBL245	Family A G protein-coupled receptor	0.10934
cid14962498	Muscarinic acetylcholine receptor M2	CHRM2	P08172	CHEMBL211	Family A G protein-coupled receptor	0.10934
cid14962498	Muscarinic acetylcholine receptor M1	CHRM1	P11229	CHEMBL216	Family A G protein-coupled receptor	0.10934
cid14962498	Mu opioid receptor	OPRM1	P35372	CHEMBL233	Family A G protein-coupled receptor	0.117455
cid14962498	Metabotropic glutamate receptor 5	GRM5	P41594	CHEMBL3227	Family C G protein-coupled receptor	0.10934
cid14962498	Matrix metalloproteinase 9	MMP9	P14780	CHEMBL321	Protease	0.158035
cid14962498	Matrix metalloproteinase 8	MMP8	P22894	CHEMBL4588	Protease	0.158035
cid14962498	Matrix metalloproteinase 3	MMP3	P08254	CHEMBL283	Protease	0.158035
cid14962498	Matrix metalloproteinase 2	MMP2	P08253	CHEMBL333	Protease	0.133684
cid14962498	Matrix metalloproteinase 13	MMP13	P45452	CHEMBL280	Protease	0.10934
cid14962498	Matrix metalloproteinase 1	MMP1	P03956	CHEMBL332	Protease	0.141778
cid14962498	MAP kinase p38 beta	MAPK11	Q15759	CHEMBL3961	Kinase	0.10934
cid14962498	MAP kinase p38 alpha	MAPK14	Q16539	CHEMBL260	Kinase	0.10934
cid14962498	MAP kinase ERK2	MAPK1	P28482	CHEMBL4040	Kinase	0.10934
cid14962498	Leukocyte elastase	ELANE	P08246	CHEMBL248	Protease	0.10934
cid14962498	Leucine aminopeptidase	LAP3	P28838	CHEMBL3965	Protease	0.10934
cid14962498	Kappa Opioid receptor	OPRK1	P41145	CHEMBL237	Family A G protein-coupled receptor	0.10934
cid14962498	Isocitrate dehydrogenase [NADP] cytoplasmic	IDH1	O75874	CHEMBL2007625	Enzyme	0.10934
cid14962498	Inosine-5'-monophosphate dehydrogenase 2	IMPDH2	P12268	CHEMBL2002	Oxidoreductase	0.10934
cid14962498	Inhibitor of apoptosis protein 3	XIAP	P98170	CHEMBL4198	Other cytosolic protein	0.10934
cid14962498	HLA class II histocompatibility antigen DRB1-1	HLA-DRB1	P04229	CHEMBL1943	Surface antigen	0.10934
cid14962498	HLA class I histocompatibility antigen A-3	HLA-A	P04439	CHEMBL2632	Surface antigen	0.10934
cid14962498	Histone deacetylase 1	HDAC1	Q13547	CHEMBL325	Eraser	0.10934
cid14962498	Hematopoietic prostaglandin D synthase	HPGDS	O60760	CHEMBL5879	Transferase	0.10934
cid14962498	Glycogen synthase kinase-3 beta	GSK3B	P49841	CHEMBL262	Kinase	0.10934
cid14962498	Ghrelin receptor	GHSR	Q92847	CHEMBL4616	Family A G protein-coupled receptor	0.10934
cid14962498	Gamma-secretase	PSEN2 PSENEN NCSTN APH1A PSEN1 APH1B	P49810 Q9NZ42 Q92542 Q96BI3 P49768 Q8WW43	CHEMBL2094135	Protease	0.10934
cid14962498	Gamma-secretase	PSENEN	Q9NZ42	CHEMBL2374	Enzyme	0.10934
cid14962498	GABA-A receptor; alpha-6/beta-3/gamma-2	GABRG2 GABRB3 GABRA6	P18507 P28472 Q16445	CHEMBL2095190	Ligand-gated ion channel	0.10934
cid14962498	GABA-A receptor; alpha-5/beta-3/gamma-2	GABRB3 GABRG2 GABRA5	P28472 P18507 P31644	CHEMBL2094122	Ligand-gated ion channel	0.10934
cid14962498	GABA-A receptor; alpha-3/beta-3/gamma-2	GABRB3 GABRA3 GABRG2	P28472 P34903 P18507	CHEMBL2094120	Ligand-gated ion channel	0.10934
cid14962498	GABA-A receptor; alpha-2/beta-3/gamma-2	GABRA2 GABRB3 GABRG2	P47869 P28472 P18507	CHEMBL2094130	Ligand-gated ion channel	0.10934
cid14962498	GABA-A receptor; alpha-1/beta-3/gamma-2	GABRB3 GABRG2 GABRA1	P28472 P18507 P14867	CHEMBL2094121	Ligand-gated ion channel	0.10934
cid14962498	GABA-A receptor; alpha-1/beta-2/gamma-2	GABRA1 GABRB2 GABRG2	P14867 P47870 P18507	CHEMBL2095172	Ligand-gated ion channel	0.10934
cid14962498	FK506-binding protein 1A	FKBP1A	P62942	CHEMBL1902	Isomerase	0.117455
cid14962498	Epoxide hydratase	EPHX2	P34913	CHEMBL2409	Protease	0.10934
cid14962498	Elongation of very long chain fatty acids protein 6	ELOVL6	Q9H5J4	CHEMBL5704	Enzyme	0.10934
cid14962498	Elongation of very long chain fatty acids protein 3	ELOVL3	Q9HB03	CHEMBL5791	Enzyme	0.10934
cid14962498	Dual-specificity tyrosine-phosphorylation regulated kinase 1A	DYRK1A	Q13627	CHEMBL2292	Kinase	0.10934
cid14962498	Diacylglycerol O-acyltransferase 1	DGAT1	O75907	CHEMBL6009	Enzyme	0.117455
cid14962498	Delta opioid receptor	OPRD1	P41143	CHEMBL236	Family A G protein-coupled receptor	0.10934
cid14962498	Cytochrome P450 1A1 (by homology)	CYP1A1	P04798	CHEMBL2231	Cytochrome P450	0.10934
cid14962498	Cyclophilin A	PPIA	P62937	CHEMBL1949	Isomerase	0.10934
cid14962498	Cyclooxygenase-2	PTGS2	P35354	CHEMBL230	Oxidoreductase	0.117455
cid14962498	Cyclin-dependent kinase 5/CDK5 activator 1	CDK5R1 CDK5	Q15078 Q00535	CHEMBL1907600	Kinase	0.10934
cid14962498	Cyclin-dependent kinase 2/cyclin A	CDK2 CCNA1 CCNA2	P24941 P78396 P20248	CHEMBL2094128	Other cytosolic protein	0.10934
cid14962498	Cyclin-dependent kinase 2	CDK2	P24941	CHEMBL301	Kinase	0.10934
cid14962498	Cholesteryl ester transfer protein	CETP	P11597	CHEMBL3572	Other ion channel	0.10934
cid14962498	Cathepsin S	CTSS	P25774	CHEMBL2954	Protease	0.10934
cid14962498	Cathepsin L	CTSL	P07711	CHEMBL3837	Protease	0.10934
cid14962498	Cathepsin K	CTSK	P43235	CHEMBL268	Protease	0.10934
cid14962498	Cathepsin D	CTSD	P07339	CHEMBL2581	Protease	0.10934
cid14962498	Cathepsin (B and K)	CTSB	P07858	CHEMBL4072	Protease	0.10934
cid14962498	Caspase-7	CASP7	P55210	CHEMBL3468	Protease	0.10934
cid14962498	Caspase-3	CASP3	P42574	CHEMBL2334	Protease	0.10934
cid14962498	Calpain 2	CAPN2	P17655	CHEMBL2382	Protease	0.10934
cid14962498	Calpain 1	CAPN1	P07384	CHEMBL3891	Protease	0.10934
cid14962498	c-Jun N-terminal kinase 3	MAPK10	P53779	CHEMBL2637	Kinase	0.10934
cid14962498	C-C chemokine receptor type 3	CCR3	P51677	CHEMBL3473	Family A G protein-coupled receptor	0.10934
cid14962498	Bromodomain-containing protein 4	BRD4	O60885	CHEMBL1163125	Reader	0.10934
cid14962498	Bromodomain-containing protein 3	BRD3	Q15059	CHEMBL1795186	Reader	0.10934
cid14962498	Bromodomain-containing protein 2	BRD2	P25440	CHEMBL1293289	Reader	0.10934
cid14962498	Bromodomain-containing protein 1	BRD1	O95696	CHEMBL2176774	Reader	0.10934
cid14962498	Bradykinin B1 receptor	BDKRB1	P46663	CHEMBL4308	Family A G protein-coupled receptor	0.10934
cid14962498	Bile acid receptor FXR	NR1H4	Q96RI1	CHEMBL2047	Nuclear receptor	0.10934
cid14962498	Beta-secretase 1	BACE1	P56817	CHEMBL4822	Protease	0.10934
cid14962498	Apoptosis regulator Bcl-2	BCL2	P10415	CHEMBL4860	Other ion channel	0.10934
cid14962498	Angiotensin-converting enzyme	ACE	P12821	CHEMBL1808	Protease	0.360923
cid14962498	Acyl coenzyme A:cholesterol acyltransferase 1	SOAT1	P35610	CHEMBL2782	Enzyme	0.10934
cid14962498	26S proteosome	SEM1 PSMD8 PSMD4 PSMD13 PSMD7 PSMD6 PSMD11 PSMD12 PSMD3 PSMD2 PSMC5 PSMC3 PSMC6 PSMC4 PSMC1 PSMC2 ADRM1 PSMD14 PSMD1 PSMB7 PSMB4 PSMB3 PSMB11 PSMB10 PSMA8 PSMA7 PSMA6 PSMA5 PSMA4 PSMA3 PSMA2 PSMA1 PSMB6 PSMB9 PSMB8 PSMB5 PSMB1 PSMB2	P60896 P48556 P55036 Q9UNM6 P51665 Q15008 O00231 O00232 O43242 Q13200 P62195 P17980 P62333 P43686 P62191 P35998 Q16186 O00487 Q99460 Q99436 P28070 P49720 A5LHX3 P40306 Q8TAA3 O14818 P60900 P28066 P25789 P25788 P25787 P25786 P28072 P28065 P28062 P28074 P20618 P49721	CHEMBL2364701	Protease	0.10934
cid29982756	Angiotensin-converting enzyme	ACE	P12821	CHEMBL1808	Protease	0.55027
cid29982756	Renin	REN	P00797	CHEMBL286	Protease	0.189526
cid29982756	Mu opioid receptor	OPRM1	P35372	CHEMBL233	Family A G protein-coupled receptor	0.173117
cid29982756	Xaa-Pro aminopeptidase 1	XPNPEP1	Q9NQW7	CHEMBL3782	Protease	0.164912
cid29982756	Xaa-Pro aminopeptidase 2	XPNPEP2	O43895	CHEMBL4610	Protease	0.164912
cid29982756	Inhibitor of apoptosis protein 3	XIAP	P98170	CHEMBL4198	Other cytosolic protein	0.164912
cid29982756	Neprilysin (by homology)	MME	P08473	CHEMBL1944	Protease	0.148532
cid29982756	Matrix metalloproteinase 3	MMP3	P08254	CHEMBL283	Protease	0.140333
cid29982756	Matrix metalloproteinase 1	MMP1	P03956	CHEMBL332	Protease	0.140333
cid29982756	Beta-secretase 1	BACE1	P56817	CHEMBL4822	Protease	0.132135
cid29982756	Delta opioid receptor	OPRD1	P41143	CHEMBL236	Family A G protein-coupled receptor	0.132135
cid29982756	Matrix metalloproteinase 9	MMP9	P14780	CHEMBL321	Protease	0.132135
cid29982756	Matrix metalloproteinase 2	MMP2	P08253	CHEMBL333	Protease	0.132135
cid29982756	Matrix metalloproteinase 8	MMP8	P22894	CHEMBL4588	Protease	0.132135
cid29982756	Aminopeptidase N	ANPEP	P15144	CHEMBL1907	Protease	0.123937
cid29982756	Protein farnesyltransferase	FNTA FNTB	P49354 P49356	CHEMBL2094108	Enzyme	0.123937
cid29982756	Kappa Opioid receptor	OPRK1	P41145	CHEMBL237	Family A G protein-coupled receptor	0.115737
cid29982756	Neurotensin receptor 2	NTSR2	O95665	CHEMBL2514	Family A G protein-coupled receptor	0.115737
cid29982756	Cathepsin (B and K)	CTSB	P07858	CHEMBL4072	Protease	0.115737
cid29982756	HLA class I histocompatibility antigen A-3	HLA-A	P04439	CHEMBL2632	Surface antigen	0.115737
cid29982756	Cystinyl aminopeptidase	LNPEP	Q9UIQ6	CHEMBL2693	Protease	0.115737
cid29982756	Integrin alpha-4	ITGA4	P13612	CHEMBL278	Membrane receptor	0.115737
cid29982756	Thrombin	F2	P00734	CHEMBL204	Protease	0.115737
cid29982756	Chromobox protein homolog 7	CBX7	O95931	CHEMBL1764946	Reader	0.115737
cid29982756	E3 SUMO-protein ligase CBX4	CBX4	O00257	CHEMBL3232685	Enzyme	0.115737
cid29982756	Leucine aminopeptidase	LAP3	P28838	CHEMBL3965	Protease	0.115737
cid29982756	Xaa-Pro dipeptidase	PEPD	P12955	CHEMBL4185	Protease	0.115737
cid29982756	Disks large homolog 4	DLG4	P78352	CHEMBL5666	Unclassified protein	0.115737
cid29982756	Cyclooxygenase-2	PTGS2	P35354	CHEMBL230	Oxidoreductase	0.115737
cid29982756	Trypsin I	PRSS1	P07477	CHEMBL209	Protease	0.115737
cid29982756	Neurokinin 1 receptor (by homology)	TACR1	P25103	CHEMBL249	Family A G protein-coupled receptor	0.115737
cid29982756	FK506-binding protein 1A	FKBP1A	P62942	CHEMBL1902	Isomerase	0.115737
cid29982756	NAD-dependent deacetylase sirtuin 1	SIRT1	Q96EB6	CHEMBL4506	Eraser	0.115737
cid29982756	Muscarinic acetylcholine receptor M4	CHRM4	P08173	CHEMBL1821	Family A G protein-coupled receptor	0.115737
cid29982756	Geranylgeranyl transferase type I	PGGT1B FNTA	P53609 P49354	CHEMBL2095164	Enzyme	0.115737
cid29982756	Acyl-CoA:dihydroxyacetonephosphateacyltransferase	GNPAT	O15228	CHEMBL4494	Enzyme	0.115737
cid29982756	Cathepsin E	CTSE	P14091	CHEMBL3092	Protease	0.115737
cid29982756	Dipeptidyl peptidase IV	DPP4	P27487	CHEMBL284	Protease	0.115737
cid29982756	HMG-CoA reductase	HMGCR	P04035	CHEMBL402	Oxidoreductase	0.115737
cid29982756	NAD-dependent deacetylase sirtuin 3	SIRT3	Q9NTG7	CHEMBL4461	Eraser	0.115737
cid29982756	Caspase-1	CASP1	P29466	CHEMBL4801	Protease	0.115737
cid29982756	C3a anaphylatoxin chemotactic receptor	C3AR1	Q16581	CHEMBL4761	Family A G protein-coupled receptor	0.115737
cid29982756	Cathepsin D	CTSD	P07339	CHEMBL2581	Protease	0.115737
cid29982756	Kallikrein 1	KLK1	P06870	CHEMBL2319	Protease	0.115737
cid29982756	Carboxypeptidase B2 isoform A	CPB2	Q96IY4	CHEMBL3419	Protease	0.115737
cid29982756	Neurokinin 2 receptor	TACR2	P21452	CHEMBL2327	Family A G protein-coupled receptor	0.115737
cid29982756	Muscarinic acetylcholine receptor M1	CHRM1	P11229	CHEMBL216	Family A G protein-coupled receptor	0.115737
cid29982756	Gamma-secretase	PSEN2 PSENEN NCSTN APH1A PSEN1 APH1B	P49810 Q9NZ42 Q92542 Q96BI3 P49768 Q8WW43	CHEMBL2094135	Protease	0.115737
cid29982756	Proenkephalin B	PDYN	P01213	CHEMBL2227	Other ion channel	0.115737
cid29982756	Prolyl endopeptidase	PREP	P48147	CHEMBL3202	Protease	0.115737
cid29982756	MAP kinase ERK2	MAPK1	P28482	CHEMBL4040	Kinase	0.115737
cid29982756	Muscarinic acetylcholine receptor M5	CHRM5	P08912	CHEMBL2035	Family A G protein-coupled receptor	0.115737
cid29982756	Integrin alpha-2/beta-3	ITGA2 ITGB3	P17301 P05106	CHEMBL2111461	Membrane receptor	0.115737
cid29982756	Formyl peptide receptor 1	FPR1	P21462	CHEMBL3359	Family A G protein-coupled receptor	0.115737
cid29982756	Plasminogen	PLG	P00747	CHEMBL1801	Protease	0.115737
cid29982756	Cyclophilin A	PPIA	P62937	CHEMBL1949	Isomerase	0.115737
cid29982756	Neurotensin receptor 1	NTSR1	P30989	CHEMBL4123	Family A G protein-coupled receptor	0.115737
cid29982756	Integrin alpha-V/beta-3	ITGAV ITGB3	P06756 P05106	CHEMBL1907598	Membrane receptor	0.115737
cid29982756	Diacylglycerol O-acyltransferase 1	DGAT1	O75907	CHEMBL6009	Enzyme	0.115737
cid29982756	Atrial natriuretic factor	NPPA	P01160	CHEMBL1293193	Unclassified protein	0.115737
cid29982756	Ghrelin receptor	GHSR	Q92847	CHEMBL4616	Family A G protein-coupled receptor	0.115737
cid29982756	Thrombin and coagulation factor X	F10	P00742	CHEMBL244	Protease	0.115737
cid29982756	Cyclin-dependent kinase 4/cyclin D1	CCND1 CDK4	P24385 P11802	CHEMBL1907601	Kinase	0.115737
cid29982756	CDK2/Cyclin A	CCNA2 CDK2	P20248 P24941	CHEMBL3038469	Kinase	0.115737
cid29982756	Matrix metalloproteinase 13	MMP13	P45452	CHEMBL280	Protease	0.115737
cid29982756	Epoxide hydratase	EPHX2	P34913	CHEMBL2409	Protease	0.115737
cid29982756	Leukotriene A4 hydrolase	LTA4H	P09960	CHEMBL4618	Protease	0.115737
cid29982756	Neurokinin 3 receptor	TACR3	P29371	CHEMBL4429	Family A G protein-coupled receptor	0.115737
cid29982756	Muscarinic acetylcholine receptor M3	CHRM3	P20309	CHEMBL245	Family A G protein-coupled receptor	0.115737
cid29982756	Histone deacetylase 1	HDAC1	Q13547	CHEMBL325	Eraser	0.115737
cid29982756	Aminopeptidase B	RNPEP	Q9H4A4	CHEMBL2432	Protease	0.115737
cid29982756	26S proteosome	SEM1 PSMD8 PSMD4 PSMD13 PSMD7 PSMD6 PSMD11 PSMD12 PSMD3 PSMD2 PSMC5 PSMC3 PSMC6 PSMC4 PSMC1 PSMC2 ADRM1 PSMD14 PSMD1 PSMB7 PSMB4 PSMB3 PSMB11 PSMB10 PSMA8 PSMA7 PSMA6 PSMA5 PSMA4 PSMA3 PSMA2 PSMA1 PSMB6 PSMB9 PSMB8 PSMB5 PSMB1 PSMB2	P60896 P48556 P55036 Q9UNM6 P51665 Q15008 O00231 O00232 O43242 Q13200 P62195 P17980 P62333 P43686 P62191 P35998 Q16186 O00487 Q99460 Q99436 P28070 P49720 A5LHX3 P40306 Q8TAA3 O14818 P60900 P28066 P25789 P25788 P25787 P25786 P28072 P28065 P28062 P28074 P20618 P49721	CHEMBL2364701	Protease	0.115737
cid29982756	Integrin alpha-5/beta-1	ITGB1 ITGA5	P05556 P08648	CHEMBL2095226	Membrane receptor	0.115737
cid29982756	Endothelin receptor ET-A	EDNRA	P25101	CHEMBL252	Family A G protein-coupled receptor	0.115737
cid29982756	Integrin alpha-IIb/beta-3	ITGA2B ITGB3	P08514 P05106	CHEMBL2093869	Membrane receptor	0.115737
cid29982756	Neurotensin receptor 3	SORT1	Q99523	CHEMBL3091	Membrane receptor	0.115737
cid29982756	Collagen type IV alpha-3-binding protein	COL4A3BP	Q9Y5P4	CHEMBL3399913	Unclassified protein	0.115737
cid29982756	Coagulation factor VII	F7	P08709	CHEMBL3991	Protease	0.115737
cid29982756	Histone deacetylase 3	HDAC3	O15379	CHEMBL1829	Eraser	0.115737
cid29982756	Melanocortin receptor 3	MC3R	P41968	CHEMBL4644	Family A G protein-coupled receptor	0.115737
cid29982756	Signal transducer and activator of transcription 3	STAT3	P40763	CHEMBL4026	Transcription factor	0.115737
cid29982756	Carboxypeptidase N, catalytic subunit	CPN1	P15169	CHEMBL4713	Protease	0.115737
cid29982756	Integrin alpha-4/beta-1	ITGB1 ITGA4	P05556 P13612	CHEMBL1907599	Membrane receptor	0.115737
cid29982756	Thyrotropin-releasing hormone receptor (by homology)	TRHR	P34981	CHEMBL1810	Family A G protein-coupled receptor	0.115737
cid29982756	Histone deacetylase 2	HDAC2	Q92769	CHEMBL1937	Eraser	0.115737
cid29982756	Histone deacetylase 11	HDAC11	Q96DB2	CHEMBL3310	Eraser	0.115737
cid29982756	Histone deacetylase 10	HDAC10	Q969S8	CHEMBL5103	Eraser	0.115737
cid29982756	Appetite-regulating hormone	GHRL	Q9UBU3	CHEMBL1921664	Unclassified protein	0.115737
cid29982756	Serine/threonine-protein kinase Chk1	CHEK1	O14757	CHEMBL4630	Kinase	0.115737
cid29982756	Serine/threonine-protein kinase WEE1	WEE1	P30291	CHEMBL5491	Kinase	0.115737
cid29982756	Muscarinic acetylcholine receptor M2	CHRM2	P08172	CHEMBL211	Family A G protein-coupled receptor	0.115737
cid29982756	Beta secretase 2	BACE2	Q9Y5Z0	CHEMBL2525	Protease	0.115737
cid29982756	Gamma-secretase	PSENEN	Q9NZ42	CHEMBL2374	Enzyme	0.115737
cid29982756	Max-like protein X	MLX	Q9UH92	CHEMBL2062357	Unclassified protein	0.115737
cid29982756	Histone deacetylase 3/Nuclear receptor corepressor 2 (HDAC3/NCoR2)	NCOR2 HDAC3	Q9Y618 O15379	CHEMBL2111363	Eraser	0.115737
cid29982756	Vasopressin V2 receptor	AVPR2	P30518	CHEMBL1790	Family A G protein-coupled receptor	0.115737
cid29982756	Vasopressin V1a receptor	AVPR1A	P37288	CHEMBL1889	Family A G protein-coupled receptor	0.115737
cid29982756	Coagulation factor IX	F9	P00740	CHEMBL2016	Protease	0.115737
cid29982756	Pregnane X receptor	NR1I2	O75469	CHEMBL3401	Nuclear receptor	0.115737
cid29982756	Sphingosine kinase 1	SPHK1	Q9NYA1	CHEMBL4394	Enzyme	0.115737
cid550216	Calpain 1	CAPN1	P07384	CHEMBL3891	Protease	0.115737
cid550216	Calpain 1	CAPN1 CAPNS1	P07384 P04632	CHEMBL2111357	Protease	0.115737
cid550216	Dopamine D2 receptor	DRD2	P14416	CHEMBL217	Family A G protein-coupled receptor	0.115737
cid550216	Inhibitor of apoptosis protein 3	XIAP	P98170	CHEMBL4198	Other cytosolic protein	0.115737
cid550216	Baculoviral IAP repeat-containing protein 3	BIRC3	Q13489	CHEMBL5335	Enzyme	0.115737
cid550216	Baculoviral IAP repeat-containing protein 2	BIRC2	Q13490	CHEMBL5462	Enzyme	0.115737
cid550216	Elastase 1	CELA1	Q9UNI1	CHEMBL3000	Protease	0.115737
cid550216	Leukocyte elastase	ELANE	P08246	CHEMBL248	Protease	0.115737
cid550216	Dipeptidyl peptidase VIII	DPP8	Q6V1X1	CHEMBL4657	Protease	0.115737
cid550216	Plasma kallikrein	KLKB1	P03952	CHEMBL2000	Protease	0.115737
cid550216	Thrombin	F2	P00734	CHEMBL204	Protease	0.115737
cid550216	Trypsin I	PRSS1	P07477	CHEMBL209	Protease	0.115737
cid550216	Prolyl endopeptidase	PREP	P48147	CHEMBL3202	Protease	0.115737
cid550216	Metastin receptor	KISS1R	Q969F8	CHEMBL5413	Family A G protein-coupled receptor	0.115737
cid550216	Cathepsin (B and K)	CTSB	P07858	CHEMBL4072	Protease	0.115737
cid550216	Voltage-gated T-type calcium channel alpha-1H subunit	CACNA1H	O95180	CHEMBL1859	Voltage-gated ion channel	0.115737
cid550216	Sigma opioid receptor	SIGMAR1	Q99720	CHEMBL287	Membrane receptor	0.115737
cid550216	NAD-dependent deacetylase sirtuin 3	SIRT3	Q9NTG7	CHEMBL4461	Eraser	0.115737
cid550216	NAD-dependent deacetylase sirtuin 2	SIRT2	Q8IXJ6	CHEMBL4462	Eraser	0.115737
cid550216	NAD-dependent deacetylase sirtuin 1	SIRT1	Q96EB6	CHEMBL4506	Eraser	0.115737
cid550216	Thyrotropin-releasing hormone receptor (by homology)	TRHR	P34981	CHEMBL1810	Family A G protein-coupled receptor	0.115737
cid550216	11-beta-hydroxysteroid dehydrogenase 1	HSD11B1	P28845	CHEMBL4235	Enzyme	0.115737
cid550216	Cathepsin K	CTSK	P43235	CHEMBL268	Protease	0.115737
cid550216	Cathepsin S	CTSS	P25774	CHEMBL2954	Protease	0.115737
cid550216	Dipeptidyl peptidase II	DPP7	Q9UHL4	CHEMBL3976	Protease	0.115737
cid550216	N-acylsphingosine-amidohydrolase	NAAA	Q02083	CHEMBL4349	Enzyme	0.115737
cid550414	Calpain 1	CAPN1	P07384	CHEMBL3891	Protease	0.115737
cid550414	Calpain 1	CAPN1 CAPNS1	P07384 P04632	CHEMBL2111357	Protease	0.115737
cid550414	Dopamine D2 receptor	DRD2	P14416	CHEMBL217	Family A G protein-coupled receptor	0.115737
cid550414	Inhibitor of apoptosis protein 3	XIAP	P98170	CHEMBL4198	Other cytosolic protein	0.115737
cid550414	Baculoviral IAP repeat-containing protein 3	BIRC3	Q13489	CHEMBL5335	Enzyme	0.115737
cid550414	Baculoviral IAP repeat-containing protein 2	BIRC2	Q13490	CHEMBL5462	Enzyme	0.115737
cid550414	Elastase 1	CELA1	Q9UNI1	CHEMBL3000	Protease	0.115737
cid550414	Leukocyte elastase	ELANE	P08246	CHEMBL248	Protease	0.115737
cid550414	Dipeptidyl peptidase VIII	DPP8	Q6V1X1	CHEMBL4657	Protease	0.115737
cid550414	Plasma kallikrein	KLKB1	P03952	CHEMBL2000	Protease	0.115737
cid550414	Thrombin	F2	P00734	CHEMBL204	Protease	0.115737
cid550414	Trypsin I	PRSS1	P07477	CHEMBL209	Protease	0.115737
cid550414	Prolyl endopeptidase	PREP	P48147	CHEMBL3202	Protease	0.115737
cid550414	Metastin receptor	KISS1R	Q969F8	CHEMBL5413	Family A G protein-coupled receptor	0.115737
cid550414	Cathepsin (B and K)	CTSB	P07858	CHEMBL4072	Protease	0.115737
cid550414	11-beta-hydroxysteroid dehydrogenase 1	HSD11B1	P28845	CHEMBL4235	Enzyme	0.115737
cid550414	Voltage-gated T-type calcium channel alpha-1H subunit	CACNA1H	O95180	CHEMBL1859	Voltage-gated ion channel	0.115737
cid550414	Sigma opioid receptor	SIGMAR1	Q99720	CHEMBL287	Membrane receptor	0.115737
cid550414	NAD-dependent deacetylase sirtuin 3	SIRT3	Q9NTG7	CHEMBL4461	Eraser	0.115737
cid550414	NAD-dependent deacetylase sirtuin 2	SIRT2	Q8IXJ6	CHEMBL4462	Eraser	0.115737
cid550414	NAD-dependent deacetylase sirtuin 1	SIRT1	Q96EB6	CHEMBL4506	Eraser	0.115737
cid550414	Thyrotropin-releasing hormone receptor (by homology)	TRHR	P34981	CHEMBL1810	Family A G protein-coupled receptor	0.115737
cid550414	Dipeptidyl peptidase II	DPP7	Q9UHL4	CHEMBL3976	Protease	0.115737
cid550414	N-acylsphingosine-amidohydrolase	NAAA	Q02083	CHEMBL4349	Enzyme	0.115737
cid550447	Calpain 1	CAPN1	P07384	CHEMBL3891	Protease	0.113286
cid550447	Calpain 1	CAPN1 CAPNS1	P07384 P04632	CHEMBL2111357	Protease	0.113286
cid550447	Dopamine D2 receptor	DRD2	P14416	CHEMBL217	Family A G protein-coupled receptor	0.113286
cid550447	Inhibitor of apoptosis protein 3	XIAP	P98170	CHEMBL4198	Other cytosolic protein	0.113286
cid550447	Baculoviral IAP repeat-containing protein 3	BIRC3	Q13489	CHEMBL5335	Enzyme	0.113286
cid550447	Baculoviral IAP repeat-containing protein 2	BIRC2	Q13490	CHEMBL5462	Enzyme	0.113286
cid550447	Elastase 1	CELA1	Q9UNI1	CHEMBL3000	Protease	0.113286
cid550447	Dipeptidyl peptidase VIII	DPP8	Q6V1X1	CHEMBL4657	Protease	0.113286
cid550447	Plasma kallikrein	KLKB1	P03952	CHEMBL2000	Protease	0.113286
cid550447	Thrombin	F2	P00734	CHEMBL204	Protease	0.113286
cid550447	Trypsin I	PRSS1	P07477	CHEMBL209	Protease	0.113286
cid550447	Leukocyte elastase	ELANE	P08246	CHEMBL248	Protease	0.113286
cid550447	Prolyl endopeptidase	PREP	P48147	CHEMBL3202	Protease	0.113286
cid550447	Metastin receptor	KISS1R	Q969F8	CHEMBL5413	Family A G protein-coupled receptor	0.113286
cid550447	Voltage-gated T-type calcium channel alpha-1H subunit	CACNA1H	O95180	CHEMBL1859	Voltage-gated ion channel	0.113286
cid550447	Sigma opioid receptor	SIGMAR1	Q99720	CHEMBL287	Membrane receptor	0.113286
cid550447	NAD-dependent deacetylase sirtuin 3	SIRT3	Q9NTG7	CHEMBL4461	Eraser	0.113286
cid550447	NAD-dependent deacetylase sirtuin 2	SIRT2	Q8IXJ6	CHEMBL4462	Eraser	0.113286
cid550447	NAD-dependent deacetylase sirtuin 1	SIRT1	Q96EB6	CHEMBL4506	Eraser	0.113286
cid550447	Thyrotropin-releasing hormone receptor (by homology)	TRHR	P34981	CHEMBL1810	Family A G protein-coupled receptor	0.113286
cid550447	Cathepsin K	CTSK	P43235	CHEMBL268	Protease	0.113286
cid550447	Cathepsin S	CTSS	P25774	CHEMBL2954	Protease	0.113286
cid550447	Dipeptidyl peptidase II	DPP7	Q9UHL4	CHEMBL3976	Protease	0.113286
cid550447	N-acylsphingosine-amidohydrolase	NAAA	Q02083	CHEMBL4349	Enzyme	0.113286
cid550450	Calpain 1	CAPN1	P07384	CHEMBL3891	Protease	0.113286
cid550450	Calpain 1	CAPN1 CAPNS1	P07384 P04632	CHEMBL2111357	Protease	0.113286
cid550450	Cathepsin (B and K)	CTSB	P07858	CHEMBL4072	Protease	0.113286
cid550450	Dopamine D2 receptor	DRD2	P14416	CHEMBL217	Family A G protein-coupled receptor	0.113286
cid550450	Inhibitor of apoptosis protein 3	XIAP	P98170	CHEMBL4198	Other cytosolic protein	0.113286
cid550450	Baculoviral IAP repeat-containing protein 3	BIRC3	Q13489	CHEMBL5335	Enzyme	0.113286
cid550450	Baculoviral IAP repeat-containing protein 2	BIRC2	Q13490	CHEMBL5462	Enzyme	0.113286
cid550450	Elastase 1	CELA1	Q9UNI1	CHEMBL3000	Protease	0.113286
cid550450	Dipeptidyl peptidase VIII	DPP8	Q6V1X1	CHEMBL4657	Protease	0.113286
cid550450	Leukocyte elastase	ELANE	P08246	CHEMBL248	Protease	0.113286
cid550450	Plasma kallikrein	KLKB1	P03952	CHEMBL2000	Protease	0.113286
cid550450	Thrombin	F2	P00734	CHEMBL204	Protease	0.113286
cid550450	Trypsin I	PRSS1	P07477	CHEMBL209	Protease	0.113286
cid550450	Prolyl endopeptidase	PREP	P48147	CHEMBL3202	Protease	0.113286
cid550450	Metastin receptor	KISS1R	Q969F8	CHEMBL5413	Family A G protein-coupled receptor	0.113286
cid550450	Voltage-gated T-type calcium channel alpha-1H subunit	CACNA1H	O95180	CHEMBL1859	Voltage-gated ion channel	0.113286
cid550450	Sigma opioid receptor	SIGMAR1	Q99720	CHEMBL287	Membrane receptor	0.113286
cid550450	NAD-dependent deacetylase sirtuin 3	SIRT3	Q9NTG7	CHEMBL4461	Eraser	0.113286
cid550450	NAD-dependent deacetylase sirtuin 2	SIRT2	Q8IXJ6	CHEMBL4462	Eraser	0.113286
cid550450	NAD-dependent deacetylase sirtuin 1	SIRT1	Q96EB6	CHEMBL4506	Eraser	0.113286
cid550450	Thyrotropin-releasing hormone receptor (by homology)	TRHR	P34981	CHEMBL1810	Family A G protein-coupled receptor	0.113286
cid550450	Cathepsin K	CTSK	P43235	CHEMBL268	Protease	0.113286
cid550450	Cathepsin S	CTSS	P25774	CHEMBL2954	Protease	0.113286
cid550450	Cathepsin L	CTSL	P07711	CHEMBL3837	Protease	0.113286
cid550450	Dipeptidyl peptidase II	DPP7	Q9UHL4	CHEMBL3976	Protease	0.113286
cid550450	N-acylsphingosine-amidohydrolase	NAAA	Q02083	CHEMBL4349	Enzyme	0.113286
cid550470	Calpain 1	CAPN1	P07384	CHEMBL3891	Protease	0.115737
cid550470	Calpain 1	CAPN1 CAPNS1	P07384 P04632	CHEMBL2111357	Protease	0.115737
cid550470	Dopamine D2 receptor	DRD2	P14416	CHEMBL217	Family A G protein-coupled receptor	0.115737
cid550470	Inhibitor of apoptosis protein 3	XIAP	P98170	CHEMBL4198	Other cytosolic protein	0.115737
cid550470	Baculoviral IAP repeat-containing protein 3	BIRC3	Q13489	CHEMBL5335	Enzyme	0.115737
cid550470	Baculoviral IAP repeat-containing protein 2	BIRC2	Q13490	CHEMBL5462	Enzyme	0.115737
cid550470	Elastase 1	CELA1	Q9UNI1	CHEMBL3000	Protease	0.115737
cid550470	Leukocyte elastase	ELANE	P08246	CHEMBL248	Protease	0.115737
cid550470	Dipeptidyl peptidase VIII	DPP8	Q6V1X1	CHEMBL4657	Protease	0.115737
cid550470	Plasma kallikrein	KLKB1	P03952	CHEMBL2000	Protease	0.115737
cid550470	Thrombin	F2	P00734	CHEMBL204	Protease	0.115737
cid550470	Trypsin I	PRSS1	P07477	CHEMBL209	Protease	0.115737
cid550470	Prolyl endopeptidase	PREP	P48147	CHEMBL3202	Protease	0.115737
cid550470	Metastin receptor	KISS1R	Q969F8	CHEMBL5413	Family A G protein-coupled receptor	0.115737
cid550470	Cathepsin (B and K)	CTSB	P07858	CHEMBL4072	Protease	0.115737
cid550470	Voltage-gated T-type calcium channel alpha-1H subunit	CACNA1H	O95180	CHEMBL1859	Voltage-gated ion channel	0.115737
cid550470	Sigma opioid receptor	SIGMAR1	Q99720	CHEMBL287	Membrane receptor	0.115737
cid550470	NAD-dependent deacetylase sirtuin 3	SIRT3	Q9NTG7	CHEMBL4461	Eraser	0.115737
cid550470	NAD-dependent deacetylase sirtuin 2	SIRT2	Q8IXJ6	CHEMBL4462	Eraser	0.115737
cid550470	NAD-dependent deacetylase sirtuin 1	SIRT1	Q96EB6	CHEMBL4506	Eraser	0.115737
cid550470	Thyrotropin-releasing hormone receptor (by homology)	TRHR	P34981	CHEMBL1810	Family A G protein-coupled receptor	0.115737
cid550470	11-beta-hydroxysteroid dehydrogenase 1	HSD11B1	P28845	CHEMBL4235	Enzyme	0.115737
cid550470	Cathepsin K	CTSK	P43235	CHEMBL268	Protease	0.115737
cid550470	Cathepsin S	CTSS	P25774	CHEMBL2954	Protease	0.115737
cid550470	Dipeptidyl peptidase II	DPP7	Q9UHL4	CHEMBL3976	Protease	0.115737
cid550470	N-acylsphingosine-amidohydrolase	NAAA	Q02083	CHEMBL4349	Enzyme	0.115737
cid581185	Leukocyte elastase	ELANE	P08246	CHEMBL248	Protease	0.101614
cid581185	Calpain 1	CAPN1	P07384	CHEMBL3891	Protease	0.101614
cid581185	Metastin receptor	KISS1R	Q969F8	CHEMBL5413	Family A G protein-coupled receptor	0.101614
cid581185	Sigma opioid receptor	SIGMAR1	Q99720	CHEMBL287	Membrane receptor	0.101614
cid581185	Calpain 1	CAPN1 CAPNS1	P07384 P04632	CHEMBL2111357	Protease	0.101614
cid581185	Cathepsin (B and K)	CTSB	P07858	CHEMBL4072	Protease	0.101614
cid581185	11-beta-hydroxysteroid dehydrogenase 1	HSD11B1	P28845	CHEMBL4235	Enzyme	0.101614
cid581185	Dopamine D2 receptor	DRD2	P14416	CHEMBL217	Family A G protein-coupled receptor	0.101614
cid581185	Inhibitor of apoptosis protein 3	XIAP	P98170	CHEMBL4198	Other cytosolic protein	0.101614
cid581185	Baculoviral IAP repeat-containing protein 3	BIRC3	Q13489	CHEMBL5335	Enzyme	0.101614
cid581185	Baculoviral IAP repeat-containing protein 2	BIRC2	Q13490	CHEMBL5462	Enzyme	0.101614
cid581185	Elastase 1	CELA1	Q9UNI1	CHEMBL3000	Protease	0.101614
cid581186	Calpain 1	CAPN1	P07384	CHEMBL3891	Protease	0.104672
cid581186	Leukocyte elastase	ELANE	P08246	CHEMBL248	Protease	0.104672
cid581186	Calpain 1	CAPN1 CAPNS1	P07384 P04632	CHEMBL2111357	Protease	0.104672
cid581186	Cathepsin (B and K)	CTSB	P07858	CHEMBL4072	Protease	0.104672
cid581186	Dopamine D2 receptor	DRD2	P14416	CHEMBL217	Family A G protein-coupled receptor	0.104672
cid581186	Inhibitor of apoptosis protein 3	XIAP	P98170	CHEMBL4198	Other cytosolic protein	0.104672
cid581186	Baculoviral IAP repeat-containing protein 3	BIRC3	Q13489	CHEMBL5335	Enzyme	0.104672
cid581186	Baculoviral IAP repeat-containing protein 2	BIRC2	Q13490	CHEMBL5462	Enzyme	0.104672
cid581186	11-beta-hydroxysteroid dehydrogenase 1	HSD11B1	P28845	CHEMBL4235	Enzyme	0.104672
cid581186	Elastase 1	CELA1	Q9UNI1	CHEMBL3000	Protease	0.104672
cid581186	Metastin receptor	KISS1R	Q969F8	CHEMBL5413	Family A G protein-coupled receptor	0.104672
cid581186	Sigma opioid receptor	SIGMAR1	Q99720	CHEMBL287	Membrane receptor	0.104672
cid581186	Voltage-gated T-type calcium channel alpha-1H subunit	CACNA1H	O95180	CHEMBL1859	Voltage-gated ion channel	0.104672
cid581186	Dipeptidyl peptidase IV	DPP4	P27487	CHEMBL284	Protease	0.104672
cid581186	Dipeptidyl peptidase VIII	DPP8	Q6V1X1	CHEMBL4657	Protease	0.104672
cid581186	Plasma kallikrein	KLKB1	P03952	CHEMBL2000	Protease	0.104672
cid581186	Thrombin	F2	P00734	CHEMBL204	Protease	0.104672
cid581186	Trypsin I	PRSS1	P07477	CHEMBL209	Protease	0.104672
cid581186	Prolyl endopeptidase	PREP	P48147	CHEMBL3202	Protease	0.104672
cid581186	N-acylsphingosine-amidohydrolase	NAAA	Q02083	CHEMBL4349	Enzyme	0.104672
cid581186	Cathepsin K	CTSK	P43235	CHEMBL268	Protease	0.104672
cid581186	Cathepsin S	CTSS	P25774	CHEMBL2954	Protease	0.104672
cid581186	NAD-dependent deacetylase sirtuin 3	SIRT3	Q9NTG7	CHEMBL4461	Eraser	0.104672
cid581186	NAD-dependent deacetylase sirtuin 2	SIRT2	Q8IXJ6	CHEMBL4462	Eraser	0.104672
cid581186	NAD-dependent deacetylase sirtuin 1	SIRT1	Q96EB6	CHEMBL4506	Eraser	0.104672
cid581186	Thyrotropin-releasing hormone receptor (by homology)	TRHR	P34981	CHEMBL1810	Family A G protein-coupled receptor	0.104672
cid587921	Leukocyte elastase	ELANE	P08246	CHEMBL248	Protease	0.104672
cid587921	Calpain 1	CAPN1	P07384	CHEMBL3891	Protease	0.104672
cid587921	Sigma opioid receptor	SIGMAR1	Q99720	CHEMBL287	Membrane receptor	0.104672
cid587921	Calpain 1	CAPN1 CAPNS1	P07384 P04632	CHEMBL2111357	Protease	0.104672
cid587921	Cathepsin (B and K)	CTSB	P07858	CHEMBL4072	Protease	0.104672
cid587921	Dopamine D2 receptor	DRD2	P14416	CHEMBL217	Family A G protein-coupled receptor	0.104672
cid587921	Inhibitor of apoptosis protein 3	XIAP	P98170	CHEMBL4198	Other cytosolic protein	0.104672
cid587921	Baculoviral IAP repeat-containing protein 3	BIRC3	Q13489	CHEMBL5335	Enzyme	0.104672
cid587921	Baculoviral IAP repeat-containing protein 2	BIRC2	Q13490	CHEMBL5462	Enzyme	0.104672
cid587921	11-beta-hydroxysteroid dehydrogenase 1	HSD11B1	P28845	CHEMBL4235	Enzyme	0.104672
cid587921	Elastase 1	CELA1	Q9UNI1	CHEMBL3000	Protease	0.104672
cid587921	Metastin receptor	KISS1R	Q969F8	CHEMBL5413	Family A G protein-coupled receptor	0.104672
cid6427771	Mu opioid receptor	OPRM1	P35372	CHEMBL233	Family A G protein-coupled receptor	0.416679
cid6427771	Neurokinin 1 receptor	TACR1	P25103	CHEMBL249	Family A G protein-coupled receptor	0.380374
cid6427771	Vasopressin V1a receptor	AVPR1A	P37288	CHEMBL1889	Family A G protein-coupled receptor	0.325879
cid6427771	Cathepsin L	CTSL	P07711	CHEMBL3837	Protease	0.262324
cid6427771	Cathepsin (B and K)	CTSB	P07858	CHEMBL4072	Protease	0.253265
cid6427771	Calpain 1	CAPN1	P07384	CHEMBL3891	Protease	0.226036
cid6427771	Oxytocin receptor (by homology)	OXTR	P30559	CHEMBL2049	Family A G protein-coupled receptor	0.216947
cid6427771	Inhibitor of apoptosis protein 3	XIAP	P98170	CHEMBL4198	Other cytosolic protein	0.207866
cid6427771	Baculoviral IAP repeat-containing protein 3	BIRC3	Q13489	CHEMBL5335	Enzyme	0.207866
cid6427771	Baculoviral IAP repeat-containing protein 2	BIRC2	Q13490	CHEMBL5462	Enzyme	0.207866
cid6427771	Thrombin	F2	P00734	CHEMBL204	Protease	0.207866
cid6427771	Kappa Opioid receptor	OPRK1	P41145	CHEMBL237	Family A G protein-coupled receptor	0.198809
cid6427771	Melanocortin receptor 4	MC4R	P32245	CHEMBL259	Family A G protein-coupled receptor	0.180616
cid6427771	HLA class II histocompatibility antigen DRB1-1	HLA-DRB1	P04229	CHEMBL1943	Surface antigen	0.180616
cid6427771	Galanin receptor 1 (by homology)	GALR1	P47211	CHEMBL4894	Family A G protein-coupled receptor	0.180616
cid6427771	Galanin receptor 2 (by homology)	GALR2	O43603	CHEMBL3176	Family A G protein-coupled receptor	0.180616
cid6427771	Melanocortin receptor 1	MC1R	Q01726	CHEMBL3795	Family A G protein-coupled receptor	0.126154
cid6427771	Melanocortin receptor 3	MC3R	P41968	CHEMBL4644	Family A G protein-coupled receptor	0.126154
cid6427771	Matrix metalloproteinase 9	MMP9	P14780	CHEMBL321	Protease	0.126154
cid6427771	Trypsin I	PRSS1	P07477	CHEMBL209	Protease	0.117056
cid6427771	Sigma opioid receptor	SIGMAR1	Q99720	CHEMBL287	Membrane receptor	0.108018
cid6427771	Vasopressin V2 receptor (by homology)	AVPR2	P30518	CHEMBL1790	Family A G protein-coupled receptor	0.108018
cid6428987	Inhibitor of apoptosis protein 3	XIAP	P98170	CHEMBL4198	Other cytosolic protein	0.249992
cid6428987	Baculoviral IAP repeat-containing protein 3	BIRC3	Q13489	CHEMBL5335	Enzyme	0.249992
cid6428987	Baculoviral IAP repeat-containing protein 2	BIRC2	Q13490	CHEMBL5462	Enzyme	0.249992
cid6428987	Cathepsin (B and K)	CTSB	P07858	CHEMBL4072	Protease	0.191772
cid6428987	Dipeptidyl peptidase IV	DPP4	P27487	CHEMBL284	Protease	0.183364
cid6428987	Plasma kallikrein	KLKB1	P03952	CHEMBL2000	Protease	0.166646
cid6428987	Calpain 1	CAPN1 CAPNS1	P07384 P04632	CHEMBL2111357	Protease	0.166646
cid6428987	Calpain 1	CAPN1	P07384	CHEMBL3891	Protease	0.158398
cid6428987	Elastase 1	CELA1	Q9UNI1	CHEMBL3000	Protease	0.158398
cid6428987	Thyrotropin-releasing hormone receptor (by homology)	TRHR	P34981	CHEMBL1810	Family A G protein-coupled receptor	0.150098
cid6428987	Dopamine D2 receptor	DRD2	P14416	CHEMBL217	Family A G protein-coupled receptor	0.150098
cid6428987	Thrombin	F2	P00734	CHEMBL204	Protease	0.150098
cid6428987	Trypsin I	PRSS1	P07477	CHEMBL209	Protease	0.150098
cid6428987	P2X purinoceptor 7	P2RX7	Q99572	CHEMBL4805	Ligand-gated ion channel	0.141787
cid6428987	Prolyl endopeptidase	PREP	P48147	CHEMBL3202	Protease	0.141787
cid6428987	Poly [ADP-ribose] polymerase-1	PARP1	P09874	CHEMBL3105	Enzyme	0.141787
cid6428987	Sigma opioid receptor	SIGMAR1	Q99720	CHEMBL287	Membrane receptor	0.133391
cid6428987	11-beta-hydroxysteroid dehydrogenase 1	HSD11B1	P28845	CHEMBL4235	Enzyme	0.133391
cid6428987	Histone deacetylase 4	HDAC4	P56524	CHEMBL3524	Eraser	0.133391
cid6428987	Dipeptidyl peptidase II	DPP7	Q9UHL4	CHEMBL3976	Protease	0.133391
cid6428987	Metastin receptor	KISS1R	Q969F8	CHEMBL5413	Family A G protein-coupled receptor	0.133391
cid6428987	Leukocyte elastase	ELANE	P08246	CHEMBL248	Protease	0.133391
cid6428987	Voltage-gated T-type calcium channel alpha-1H subunit	CACNA1H	O95180	CHEMBL1859	Voltage-gated ion channel	0.125076
cid6428987	Thrombin and coagulation factor X	F10	P00742	CHEMBL244	Protease	0.125076
cid6428987	Dipeptidyl peptidase VIII	DPP8	Q6V1X1	CHEMBL4657	Protease	0.125076
cid6428987	Dipeptidyl peptidase IX	DPP9	Q86TI2	CHEMBL4793	Protease	0.125076
cid6428987	WD repeat-containing protein 5	WDR5	P61964	CHEMBL1075317	Unclassified protein	0.125076
cid6428987	Neuronal acetylcholine receptor; alpha4/beta2	CHRNA4 CHRNB2	P43681 P17787	CHEMBL1907589	Ligand-gated ion channel	0.125076
cid6428987	Cathepsin K	CTSK	P43235	CHEMBL268	Protease	0.125076
cid6428987	Granzyme B	GZMB	P10144	CHEMBL2316	Protease	0.125076
cid6428987	Xaa-Pro aminopeptidase 1	XPNPEP1	Q9NQW7	CHEMBL3782	Protease	0.125076
cid6428987	Xaa-Pro aminopeptidase 2 (by homology)	XPNPEP2	O43895	CHEMBL4610	Protease	0.125076
cid6428987	Cytochrome P450 11B1	CYP11B1	P15538	CHEMBL1908	Cytochrome P450	0.125076
cid6428987	Cytochrome P450 11B2	CYP11B2	P19099	CHEMBL2722	Cytochrome P450	0.125076
cid6428987	Angiotensin-converting enzyme	ACE	P12821	CHEMBL1808	Protease	0.125076
cid6428987	Monoglyceride lipase	MGLL	Q99685	CHEMBL4191	Enzyme	0.125076
cid6428987	Histone deacetylase 6	HDAC6	Q9UBN7	CHEMBL1865	Eraser	0.125076
cid6428987	Histone deacetylase 1	HDAC1	Q13547	CHEMBL325	Eraser	0.125076
cid6428987	Transmembrane protease serine 6	TMPRSS6	Q8IU80	CHEMBL1795139	Protease	0.125076
cid6428987	Plasminogen	PLG	P00747	CHEMBL1801	Protease	0.125076
cid6428987	Histone deacetylase 2	HDAC2	Q92769	CHEMBL1937	Eraser	0.125076
cid6428987	Serine protease hepsin	HPN	P05981	CHEMBL2079849	Protease	0.125076
cid6428987	Histone deacetylase 3/Nuclear receptor corepressor 2 (HDAC3/NCoR2)	NCOR2 HDAC3	Q9Y618 O15379	CHEMBL2111363	Eraser	0.125076
cid6428987	HLA class I histocompatibility antigen A-3	HLA-A	P04439	CHEMBL2632	Surface antigen	0.125076
cid6428987	Matriptase	ST14	Q9Y5Y6	CHEMBL3018	Protease	0.125076
cid6428987	Histone deacetylase 11	HDAC11	Q96DB2	CHEMBL3310	Eraser	0.125076
cid6428987	Hepatocyte growth factor activator	HGFAC	Q04756	CHEMBL3351190	Unclassified protein	0.125076
cid6428987	Histone deacetylase 10	HDAC10	Q969S8	CHEMBL5103	Eraser	0.125076
cid6428987	N-acylsphingosine-amidohydrolase	NAAA	Q02083	CHEMBL4349	Enzyme	0.125076
cid6428987	Histamine H3 receptor	HRH3	Q9Y5N1	CHEMBL264	Family A G protein-coupled receptor	0.125076
cid6428987	Induced myeloid leukemia cell differentiation protein Mcl-1	MCL1	Q07820	CHEMBL4361	Other cytosolic protein	0.125076
cid6428987	Poly [ADP-ribose] polymerase 3	PARP3	Q9Y6F1	CHEMBL5083	Enzyme	0.125076
cid6428987	Furin	FURIN	P09958	CHEMBL2611	Protease	0.125076
cid6428987	Subtilisin/kexin type 6	PCSK6	P29122	CHEMBL2951	Protease	0.125076
cid6428987	Aminopeptidase N	ANPEP	P15144	CHEMBL1907	Protease	0.125076
cid6428987	Norepinephrine transporter	SLC6A2	P23975	CHEMBL222	Electrochemical transporter	0.125076
cid6428987	Dopamine transporter	SLC6A3	Q01959	CHEMBL238	Electrochemical transporter	0.125076
cid6428987	Tryptase beta-1	TPSAB1	Q15661	CHEMBL2617	Protease	0.125076
cid6428987	Pepsinogen C (by homology)	PGC	P20142	CHEMBL2136	Protease	0.125076
cid6428987	Arachidonate 5-lipoxygenase	ALOX5	P09917	CHEMBL215	Oxidoreductase	0.125076
cid6428987	NAD-dependent deacetylase sirtuin 2	SIRT2	Q8IXJ6	CHEMBL4462	Eraser	0.125076
cid6428987	Histone deacetylase 8	HDAC8	Q9BY41	CHEMBL3192	Eraser	0.116739
cid6428987	Menin	MEN1	O00255	CHEMBL1615381	Unclassified protein	0.116739
cid6428987	TRAIL receptor-1	TNFRSF10A	O00220	CHEMBL3551	Membrane receptor	0.116739
cid6428987	Leucine aminopeptidase	LAP3	P28838	CHEMBL3965	Protease	0.116739
cid6428987	Xaa-Pro dipeptidase	PEPD	P12955	CHEMBL4185	Protease	0.116739
cid6428987	Cathepsin D	CTSD	P07339	CHEMBL2581	Protease	0.116739
cid6428987	Cytochrome P450 19A1	CYP19A1	P11511	CHEMBL1978	Cytochrome P450	0.116739
cid6428987	Sodium/glucose cotransporter 1	SLC5A1	P13866	CHEMBL4979	Electrochemical transporter	0.116739
cid6428987	Adenosine A3 receptor	ADORA3	P0DMS8	CHEMBL256	Family A G protein-coupled receptor	0.116739
cid6428987	Tyrosine-protein kinase SYK	SYK	P43405	CHEMBL2599	Kinase	0.116739
cid6428987	Heme oxygenase 1	HMOX1	P09601	CHEMBL2823	Enzyme	0.116739
cid6428987	Neurotensin receptor 1 (by homology)	NTSR1	P30989	CHEMBL4123	Family A G protein-coupled receptor	0.116739
cid6428987	Matrix metalloproteinase 3	MMP3	P08254	CHEMBL283	Protease	0.116739
cid6428987	Matrix metalloproteinase 7	MMP7	P09237	CHEMBL4073	Protease	0.116739
cid6428987	Dynamin-1	DNM1	Q05193	CHEMBL4958	Enzyme	0.116739
cid6428987	Toll-like receptor (TLR7/TLR9)	TLR9	Q9NR96	CHEMBL5804	Toll-like and Il-1 receptors	0.116739
cid6428987	Integrin alpha-IIb/beta-3	ITGA2B ITGB3	P08514 P05106	CHEMBL2093869	Membrane receptor	0.116739
cid6428987	Adenosine A2a receptor	ADORA2A	P29274	CHEMBL251	Family A G protein-coupled receptor	0.116739
cid6428987	Dual specificity mitogen-activated protein kinase kinase 1	MAP2K1	Q02750	CHEMBL3587	Kinase	0.116739
cid6428987	FK506-binding protein 1A	FKBP1A	P62942	CHEMBL1902	Isomerase	0.116739
cid6428987	Mucosa-associated lymphoid tissue lymphoma translocation protein 1	MALT1	Q9UDY8	CHEMBL3632452	Hydrolase	0.116739
cid6428987	Lipoxin A4 receptor (by homology)	FPR2	P25090	CHEMBL4227	Family A G protein-coupled receptor	0.116739
cid6428987	Peptide deformylase mitochondrial	PDF	Q9HBH1	CHEMBL4647	Enzyme	0.116739
cid6428988	Dopamine D2 receptor	DRD2	P14416	CHEMBL217	Family A G protein-coupled receptor	0.214226
cid6428988	Cathepsin (B and K)	CTSB	P07858	CHEMBL4072	Protease	0.195326
cid6428988	Inhibitor of apoptosis protein 3	XIAP	P98170	CHEMBL4198	Other cytosolic protein	0.185815
cid6428988	Baculoviral IAP repeat-containing protein 3	BIRC3	Q13489	CHEMBL5335	Enzyme	0.185815
cid6428988	Baculoviral IAP repeat-containing protein 2	BIRC2	Q13490	CHEMBL5462	Enzyme	0.185815
cid6428988	Thrombin	F2	P00734	CHEMBL204	Protease	0.138113
cid6428988	Trypsin I	PRSS1	P07477	CHEMBL209	Protease	0.138113
cid6428988	P2X purinoceptor 7	P2RX7	Q99572	CHEMBL4805	Ligand-gated ion channel	0.12864
cid6428988	Prolyl endopeptidase	PREP	P48147	CHEMBL3202	Protease	0.12864
cid6428989	Calpain 1	CAPN1	P07384	CHEMBL3891	Protease	0.119062
cid9815453	Caspase-3	CASP3	P42574	CHEMBL2334	Protease	0.326216
cid9815453	Cathepsin (B and K)	CTSB	P07858	CHEMBL4072	Protease	0.106927
cid21778598	Thrombin and coagulation factor X	F10	P00742	CHEMBL244	Protease	0.171519
cid21778598	Thrombin	F2	P00734	CHEMBL204	Protease	0.135226
cid29986779	Angiotensin-converting enzyme	ACE	P12821	CHEMBL1808	Protease	0.295838
cid29986779	Mu opioid receptor	OPRM1	P35372	CHEMBL233	Family A G protein-coupled receptor	0.126929
cid29986779	Delta opioid receptor (by homology)	OPRD1	P41143	CHEMBL236	Family A G protein-coupled receptor	0.126929
cid29986779	Gamma-secretase	PSEN2 PSENEN NCSTN APH1A PSEN1 APH1B	P49810 Q9NZ42 Q92542 Q96BI3 P49768 Q8WW43	CHEMBL2094135	Protease	0.126929
cid29986779	Protein farnesyltransferase	FNTA FNTB	P49354 P49356	CHEMBL2094108	Enzyme	0.118883
cid29986779	Prolyl endopeptidase	PREP	P48147	CHEMBL3202	Protease	0.118883
cid29986779	Neprilysin (by homology)	MME	P08473	CHEMBL1944	Protease	0.118883
cid29986779	Kappa Opioid receptor	OPRK1	P41145	CHEMBL237	Family A G protein-coupled receptor	0.118883
cid29986779	Geranylgeranyl transferase type I	PGGT1B FNTA	P53609 P49354	CHEMBL2095164	Enzyme	0.118883
cid29986779	Leukocyte elastase	ELANE	P08246	CHEMBL248	Protease	0.118883
cid29986779	Aminopeptidase N	ANPEP	P15144	CHEMBL1907	Protease	0.118883
cid29986779	Cystinyl aminopeptidase	LNPEP	Q9UIQ6	CHEMBL2693	Protease	0.118883
cid29986779	Type-1 angiotensin II receptor	AGTR1	P30556	CHEMBL227	Family A G protein-coupled receptor	0.118883
cid29986779	Serotonin 1a (5-HT1a) receptor	HTR1A	P08908	CHEMBL214	Family A G protein-coupled receptor	0.118883
cid29986779	Thrombin	F2	P00734	CHEMBL204	Protease	0.118883
cid29986779	Serotonin 7 (5-HT7) receptor	HTR7	P34969	CHEMBL3155	Family A G protein-coupled receptor	0.118883
cid29986779	Oxytocin receptor	OXTR	P30559	CHEMBL2049	Family A G protein-coupled receptor	0.118883
cid29986779	Cathepsin (B and K)	CTSB	P07858	CHEMBL4072	Protease	0.118883
cid29986779	Calpain 1	CAPN1	P07384	CHEMBL3891	Protease	0.118883
cid29986779	Cathepsin D	CTSD	P07339	CHEMBL2581	Protease	0.118883
cid29986779	Renin	REN	P00797	CHEMBL286	Protease	0.118883
cid29986779	GABA-A receptor; alpha-3/beta-3/gamma-2	GABRB3 GABRA3 GABRG2	P28472 P34903 P18507	CHEMBL2094120	Ligand-gated ion channel	0.118883
cid29986779	GABA-A receptor; alpha-2/beta-3/gamma-2	GABRA2 GABRB3 GABRG2	P47869 P28472 P18507	CHEMBL2094130	Ligand-gated ion channel	0.118883
cid29986779	GABA-A receptor; alpha-1/beta-2/gamma-2	GABRA1 GABRB2 GABRG2	P14867 P47870 P18507	CHEMBL2095172	Ligand-gated ion channel	0.118883
cid29986779	C-C chemokine receptor type 3	CCR3	P51677	CHEMBL3473	Family A G protein-coupled receptor	0.118883
cid29986779	Glycogen synthase kinase-3 beta	GSK3B	P49841	CHEMBL262	Kinase	0.118883
cid29986779	Cyclooxygenase-2	PTGS2	P35354	CHEMBL230	Oxidoreductase	0.118883
cid29986779	Bile acid receptor FXR	NR1H4	Q96RI1	CHEMBL2047	Nuclear receptor	0.118883
cid29986779	Baculoviral IAP repeat-containing protein 2	BIRC2	Q13490	CHEMBL5462	Enzyme	0.118883
cid29986779	Sigma opioid receptor	SIGMAR1	Q99720	CHEMBL287	Membrane receptor	0.118883
cid29986779	HLA class II histocompatibility antigen DRB3-1	HLA-DRB3	P79483	CHEMBL3460	Surface antigen	0.118883
cid29986779	Phosphodiesterase 10A	PDE10A	Q9Y233	CHEMBL4409	Phosphodiesterase	0.118883
cid29986779	Vitamin K-dependent protein C	PROC	P04070	CHEMBL4444	Protease	0.118883
cid29986779	C-C chemokine receptor type 8	CCR8	P51685	CHEMBL4596	Family A G protein-coupled receptor	0.118883
cid29986779	Neurokinin 1 receptor	TACR1	P25103	CHEMBL249	Family A G protein-coupled receptor	0.118883
cid29986779	Thrombin and coagulation factor X	F10	P00742	CHEMBL244	Protease	0.118883
cid29986779	Bromodomain-containing protein 4	BRD4	O60885	CHEMBL1163125	Reader	0.118883
cid29986779	Bromodomain-containing protein 2	BRD2	P25440	CHEMBL1293289	Reader	0.118883
cid29986779	Bromodomain-containing protein 3	BRD3	Q15059	CHEMBL1795186	Reader	0.118883
cid29986779	Platelet-derived growth factor receptor	PDGFRA PDGFRB	P16234 P09619	CHEMBL2095189	Kinase	0.118883
cid29986779	Cholesteryl ester transfer protein	CETP	P11597	CHEMBL3572	Other ion channel	0.118883
cid29986779	Matrix metalloproteinase 1	MMP1	P03956	CHEMBL332	Protease	0.118883
cid29986779	Isocitrate dehydrogenase [NADP] cytoplasmic	IDH1	O75874	CHEMBL2007625	Enzyme	0.118883
cid29986779	Neuronal acetylcholine receptor protein alpha-7 subunit	CHRNA7	P36544	CHEMBL2492	Ligand-gated ion channel	0.118883
cid29986779	Arylamine N-acetyltransferase 1	NAT1	P18440	CHEMBL5101	Enzyme	0.118883
cid29986779	Matrix metalloproteinase 3	MMP3	P08254	CHEMBL283	Protease	0.118883
cid29986779	Matrix metalloproteinase 9	MMP9	P14780	CHEMBL321	Protease	0.118883
cid29986779	c-Jun N-terminal kinase 1	MAPK8	P45983	CHEMBL2276	Kinase	0.118883
cid29986779	Vascular endothelial growth factor receptor 2	KDR	P35968	CHEMBL279	Kinase	0.118883
cid29986779	NF-kappaB inhibitor alpha	NFKBIA	P25963	CHEMBL2898	Other cytosolic protein	0.118883
cid29986779	Serine/threonine-protein kinase Chk1	CHEK1	O14757	CHEMBL4630	Kinase	0.118883
cid29986779	Proteinase-activated receptor 2	F2RL1	P55085	CHEMBL5963	Family A G protein-coupled receptor	0.118883
cid29986779	Serine/threonine-protein kinase PIM1	PIM1	P11309	CHEMBL2147	Kinase	0.118883
cid29986779	Serine/threonine-protein kinase PIM2	PIM2	Q9P1W9	CHEMBL4523	Kinase	0.118883
cid29986779	Melanocortin receptor 4	MC4R	P32245	CHEMBL259	Family A G protein-coupled receptor	0.118883
cid29986779	Hexokinase type IV	GCK	P35557	CHEMBL3820	Enzyme	0.118883
cid29986779	Scavenger receptor class B member 1 (by homology)	SCARB1	Q8WTV0	CHEMBL1914272	Unclassified protein	0.118883
cid29986779	Elongation of very long chain fatty acids protein 6	ELOVL6	Q9H5J4	CHEMBL5704	Enzyme	0.118883
cid29986779	MAP kinase p38 beta	MAPK11	Q15759	CHEMBL3961	Kinase	0.118883
cid29986779	Dual specificity phosphatase Cdc25B	CDC25B	P30305	CHEMBL4804	Phosphatase	0.118883
cid29986779	Tyrosine-protein kinase JAK3	JAK3	P52333	CHEMBL2148	Kinase	0.118883
cid29986779	LXR-alpha	NR1H3	Q13133	CHEMBL2808	Nuclear receptor	0.118883
cid29986779	Tyrosine-protein kinase JAK1	JAK1	P23458	CHEMBL2835	Kinase	0.118883
cid29986779	Tyrosine-protein kinase JAK2	JAK2	O60674	CHEMBL2971	Kinase	0.118883
cid29986779	LXR-beta	NR1H2	P55055	CHEMBL4093	Nuclear receptor	0.118883
cid29986779	Apoptosis regulator Bcl-X	BCL2L1	Q07817	CHEMBL4625	Other ion channel	0.118883
cid29986779	Dipeptidyl peptidase IV	DPP4	P27487	CHEMBL284	Protease	0.118883
cid29986779	Matrix metalloproteinase 2	MMP2	P08253	CHEMBL333	Protease	0.118883
cid29986779	GABA-A receptor; alpha-5/beta-3/gamma-2	GABRB3 GABRG2 GABRA5	P28472 P18507 P31644	CHEMBL2094122	Ligand-gated ion channel	0.118883
cid29986779	GABA-A receptor; alpha-6/beta-3/gamma-2	GABRG2 GABRB3 GABRA6	P18507 P28472 Q16445	CHEMBL2095190	Ligand-gated ion channel	0.118883
cid29986779	Voltage-gated potassium channel, KQT; KCNQ2(Kv7.2)/KCNQ3(Kv7.3)	KCNQ3 KCNQ2	O43525 O43526	CHEMBL2221348	Voltage-gated ion channel	0.118883
cid29986779	Glucose transporter	SLC2A1	P11166	CHEMBL2535	Electrochemical transporter	0.118883
cid29986779	Tyrosine-protein kinase SYK	SYK	P43405	CHEMBL2599	Kinase	0.118883
cid29986779	Protein-glutamine gamma-glutamyltransferase K	TGM1	P22735	CHEMBL2810	Enzyme	0.118883
cid29986779	Coagulation factor XIII	F13A1	P00488	CHEMBL4530	Aminoacyltransferase	0.118883
cid29986779	Solute carrier family 2, facilitated glucose transporter member 3	SLC2A3	P11169	CHEMBL5215	Electrochemical transporter	0.118883
cid29986779	Carnitine O-palmitoyltransferase 1, liver isoform	CPT1A	P50416	CHEMBL1293194	Enzyme	0.118883
cid29986779	Protein Mdm4	MDM4	O15151	CHEMBL1255126	Unclassified protein	0.118883
cid29986779	Serine/threonine-protein kinase Aurora-A	AURKA	O14965	CHEMBL4722	Kinase	0.118883
cid29986779	C-X-C chemokine receptor type 3	CXCR3	P49682	CHEMBL4441	Family A G protein-coupled receptor	0.118883
cid29986779	c-Jun N-terminal kinase 3	MAPK10	P53779	CHEMBL2637	Kinase	0.118883
cid29986779	Phosphodiesterase 9A	PDE9A	O76083	CHEMBL3535	Phosphodiesterase	0.118883
cid29986779	Acyl-CoA desaturase	SCD	O00767	CHEMBL5555	Enzyme	0.118883
cid29986779	Histone deacetylase 6 (by homology)	HDAC6	Q9UBN7	CHEMBL1865	Eraser	0.118883
cid29986779	Histone deacetylase 1	HDAC1	Q13547	CHEMBL325	Eraser	0.118883
cid29986779	Histone deacetylase 4	HDAC4	P56524	CHEMBL3524	Eraser	0.118883
cid29986779	Cyclin-dependent kinase 2	CDK2	P24941	CHEMBL301	Kinase	0.118883
cid29986779	JAK3/JAK1	JAK3 JAK1	P52333 P23458	CHEMBL3038491	Kinase	0.118883
cid29986779	JAK1/JAK2/TYK2	TYK2 JAK2 JAK1	P29597 O60674 P23458	CHEMBL3301390	Kinase	0.118883
cid29986779	Matrix metalloproteinase 8	MMP8	P22894	CHEMBL4588	Protease	0.118883
cid29986779	Inhibitor of apoptosis protein 3	XIAP	P98170	CHEMBL4198	Other cytosolic protein	0.118883
cid29986779	Baculoviral IAP repeat-containing protein 3	BIRC3	Q13489	CHEMBL5335	Enzyme	0.118883
cid29986779	Thyroid hormone receptor alpha	THRA	P10827	CHEMBL1860	Nuclear receptor	0.118883
cid29986779	Thyroid hormone receptor beta-1	THRB	P10828	CHEMBL1947	Nuclear receptor	0.118883
cid29986779	PI3-kinase p110-delta/p85-alpha	PIK3CD PIK3R1	O00329 P27986	CHEMBL2111432	Enzyme	0.118883
cid29986779	6-phosphofructo-2-kinase/fructose-2,6-bisphosphatase 3	PFKFB3	Q16875	CHEMBL2331053	Enzyme	0.118883
cid29986779	N-arachidonyl glycine receptor	GPR18	Q14330	CHEMBL2384898	Family A G protein-coupled receptor	0.118883
cid29986779	Carnitine palmitoyltransferase 2	CPT2	P23786	CHEMBL3238	Enzyme	0.118883
cid29986779	Melanocortin receptor 5	MC5R	P33032	CHEMBL4608	Family A G protein-coupled receptor	0.118883
cid29986779	Short transient receptor potential channel 6	TRPC6	Q9Y210	CHEMBL2417347	Voltage-gated ion channel	0.118883
cid57703964	Angiotensin-converting enzyme	ACE	P12821	CHEMBL1808	Protease	0.256162
cid57703964	FK506-binding protein 1A	FKBP1A	P62942	CHEMBL1902	Isomerase	0.105608
cid59762644	Angiotensin-converting enzyme	ACE	P12821	CHEMBL1808	Protease	0.206119
cid59762644	Diacylglycerol O-acyltransferase 1	DGAT1	O75907	CHEMBL6009	Enzyme	0.122827
cid59762644	Gamma-secretase	PSEN2 PSENEN NCSTN APH1A PSEN1 APH1B	P49810 Q9NZ42 Q92542 Q96BI3 P49768 Q8WW43	CHEMBL2094135	Protease	0.114495
cid59762644	Matrix metalloproteinase 1	MMP1	P03956	CHEMBL332	Protease	0.114495
cid59762644	Matrix metalloproteinase 2	MMP2	P08253	CHEMBL333	Protease	0.114495
cid59762644	Matrix metalloproteinase 3	MMP3	P08254	CHEMBL283	Protease	0.114495
cid59762644	Renin	REN	P00797	CHEMBL286	Protease	0.114495
cid59762644	FK506-binding protein 1A	FKBP1A	P62942	CHEMBL1902	Isomerase	0.114495
cid59762644	Matrix metalloproteinase 9	MMP9	P14780	CHEMBL321	Protease	0.114495
cid59762644	Matrix metalloproteinase 8	MMP8	P22894	CHEMBL4588	Protease	0.114495
cid59762644	Cyclophilin A	PPIA	P62937	CHEMBL1949	Isomerase	0.106166
cid59762644	Cathepsin D	CTSD	P07339	CHEMBL2581	Protease	0.106166
cid59762644	Cholesteryl ester transfer protein	CETP	P11597	CHEMBL3572	Other ion channel	0.106166
cid59762644	Cathepsin (B and K)	CTSB	P07858	CHEMBL4072	Protease	0.106166
cid59762644	Mu opioid receptor	OPRM1	P35372	CHEMBL233	Family A G protein-coupled receptor	0.106166
cid59762644	Delta opioid receptor (by homology)	OPRD1	P41143	CHEMBL236	Family A G protein-coupled receptor	0.106166
cid59762644	Beta-secretase 1	BACE1	P56817	CHEMBL4822	Protease	0.106166
cid59762644	Inhibitor of apoptosis protein 3	XIAP	P98170	CHEMBL4198	Other cytosolic protein	0.106166
cid59762644	Cathepsin E	CTSE	P14091	CHEMBL3092	Protease	0.106166
cid59762644	Thrombin	F2	P00734	CHEMBL204	Protease	0.106166
cid59762644	Cyclooxygenase-2	PTGS2	P35354	CHEMBL230	Oxidoreductase	0.106166
cid59762644	Acyl coenzyme A:cholesterol acyltransferase 1	SOAT1	P35610	CHEMBL2782	Enzyme	0.106166
cid59762644	Neprilysin (by homology)	MME	P08473	CHEMBL1944	Protease	0.106166
cid59762644	Liver glycogen phosphorylase	PYGL	P06737	CHEMBL2568	Enzyme	0.106166
cid59762644	Bile acid receptor FXR	NR1H4	Q96RI1	CHEMBL2047	Nuclear receptor	0.106166
cid59762644	Cathepsin L	CTSL	P07711	CHEMBL3837	Protease	0.106166
cid59762644	Cathepsin K	CTSK	P43235	CHEMBL268	Protease	0.106166
cid59762644	Cathepsin S	CTSS	P25774	CHEMBL2954	Protease	0.106166
cid59762644	Ghrelin receptor	GHSR	Q92847	CHEMBL4616	Family A G protein-coupled receptor	0.106166
cid59762644	Apoptosis regulator Bcl-X	BCL2L1	Q07817	CHEMBL4625	Other ion channel	0.106166
cid59762644	Metabotropic glutamate receptor 5	GRM5	P41594	CHEMBL3227	Family C G protein-coupled receptor	0.106166
cid59762644	Phosphodiesterase 10A	PDE10A	Q9Y233	CHEMBL4409	Phosphodiesterase	0.106166
cid59762644	Prolyl endopeptidase	PREP	P48147	CHEMBL3202	Protease	0.106166
cid59762644	Cholecystokinin B receptor	CCKBR	P32239	CHEMBL298	Family A G protein-coupled receptor	0.106166
cid59762644	Trypsin I	PRSS1	P07477	CHEMBL209	Protease	0.106166
cid59762644	HLA class I histocompatibility antigen A-3	HLA-A	P04439	CHEMBL2632	Surface antigen	0.106166
cid59762644	11-beta-hydroxysteroid dehydrogenase 1	HSD11B1	P28845	CHEMBL4235	Enzyme	0.106166
cid59762644	Epoxide hydratase	EPHX2	P34913	CHEMBL2409	Protease	0.106166
cid59762644	Muscle glycogen phosphorylase	PYGM	P11217	CHEMBL3526	Enzyme	0.106166
cid59762644	26S proteosome	SEM1 PSMD8 PSMD4 PSMD13 PSMD7 PSMD6 PSMD11 PSMD12 PSMD3 PSMD2 PSMC5 PSMC3 PSMC6 PSMC4 PSMC1 PSMC2 ADRM1 PSMD14 PSMD1 PSMB7 PSMB4 PSMB3 PSMB11 PSMB10 PSMA8 PSMA7 PSMA6 PSMA5 PSMA4 PSMA3 PSMA2 PSMA1 PSMB6 PSMB9 PSMB8 PSMB5 PSMB1 PSMB2	P60896 P48556 P55036 Q9UNM6 P51665 Q15008 O00231 O00232 O43242 Q13200 P62195 P17980 P62333 P43686 P62191 P35998 Q16186 O00487 Q99460 Q99436 P28070 P49720 A5LHX3 P40306 Q8TAA3 O14818 P60900 P28066 P25789 P25788 P25787 P25786 P28072 P28065 P28062 P28074 P20618 P49721	CHEMBL2364701	Protease	0.106166
cid59762644	Neurokinin 1 receptor	TACR1	P25103	CHEMBL249	Family A G protein-coupled receptor	0.106166
cid59762644	Calpain 2	CAPN2	P17655	CHEMBL2382	Protease	0.106166
cid59762644	Proteasome Macropain subunit MB1	PSMB5	P28074	CHEMBL4662	Protease	0.106166
cid59762644	Glycogen synthase kinase-3 beta	GSK3B	P49841	CHEMBL262	Kinase	0.106166
cid59762644	Orexin receptor 2	HCRTR2	O43614	CHEMBL4792	Family A G protein-coupled receptor	0.106166
cid59762644	Orexin receptor 1	HCRTR1	O43613	CHEMBL5113	Family A G protein-coupled receptor	0.106166
cid59762644	Sonic hedgehog protein	SHH	Q15465	CHEMBL5602	Unclassified protein	0.106166
cid59762644	Histone deacetylase 1	HDAC1	Q13547	CHEMBL325	Eraser	0.106166
cid59762644	MAP kinase p38 alpha	MAPK14	Q16539	CHEMBL260	Kinase	0.106166
cid59762644	Arachidonate 15-lipoxygenase	ALOX15	P16050	CHEMBL2903	Enzyme	0.106166
cid59762644	Tyrosyl-tRNA synthetase	YARS	P54577	CHEMBL3179	Enzyme	0.106166
cid59762644	Arylamine N-acetyltransferase 1	NAT1	P18440	CHEMBL5101	Enzyme	0.106166
cid59762644	Atrial natriuretic factor	NPPA	P01160	CHEMBL1293193	Unclassified protein	0.106166
cid59762644	C-C chemokine receptor type 3	CCR3	P51677	CHEMBL3473	Family A G protein-coupled receptor	0.106166
cid59762644	Neurotensin receptor 2	NTSR2	O95665	CHEMBL2514	Family A G protein-coupled receptor	0.106166
cid59762644	Serine/threonine-protein kinase PIM1	PIM1	P11309	CHEMBL2147	Kinase	0.106166
cid59762644	Neuromedin B receptor	NMBR	P28336	CHEMBL3636	Family A G protein-coupled receptor	0.106166
cid59762644	Serine/threonine-protein kinase PIM2	PIM2	Q9P1W9	CHEMBL4523	Kinase	0.106166
cid59762644	Chromobox protein homolog 7	CBX7	O95931	CHEMBL1764946	Reader	0.106166
cid59762644	C-C chemokine receptor type 1	CCR1	P32246	CHEMBL2413	Family A G protein-coupled receptor	0.106166
cid59762644	Probable G-protein coupled receptor 139	GPR139	Q6DWJ6	CHEMBL3632455	Family A G protein-coupled receptor	0.106166
cid59762644	C-C chemokine receptor type 8	CCR8	P51685	CHEMBL4596	Family A G protein-coupled receptor	0.106166
cid59762644	N-acylsphingosine-amidohydrolase	NAAA	Q02083	CHEMBL4349	Enzyme	0.106166
cid59762644	Protein Wnt-3a	WNT3A	P56704	CHEMBL1255137	Unclassified protein	0.106166
cid59762644	Phosphodiesterase 4A	PDE4A	P27815	CHEMBL254	Phosphodiesterase	0.106166
cid59762644	Tankyrase-2	TNKS2	Q9H2K2	CHEMBL6154	Enzyme	0.106166
cid59762644	Peptidyl-glycine alpha-amidating monooxygenase	PAM	P19021	CHEMBL2544	Enzyme	0.106166
cid59762644	Proteinase-activated receptor 2	F2RL1	P55085	CHEMBL5963	Family A G protein-coupled receptor	0.106166
cid59762644	Muscarinic acetylcholine receptor M1	CHRM1	P11229	CHEMBL216	Family A G protein-coupled receptor	0.106166
cid59762644	GABA receptor alpha-1 subunit (by homology)	GABRA1	P14867	CHEMBL1962	Ligand-gated ion channel	0.106166
cid59762644	GABA receptor alpha-5 subunit (by homology)	GABRA5	P31644	CHEMBL5112	Ligand-gated ion channel	0.106166
cid59762644	Fibroblast activation protein alpha	FAP	Q12884	CHEMBL4683	Protease	0.106166
cid59762644	MAP kinase ERK2	MAPK1	P28482	CHEMBL4040	Kinase	0.106166
cid59762644	Caspase-3	CASP3	P42574	CHEMBL2334	Protease	0.106166
cid59762644	Focal adhesion kinase 1	PTK2	Q05397	CHEMBL2695	Kinase	0.106166
cid59762644	Bcl-2-related protein A1	BCL2A1	Q16548	CHEMBL6044	Unclassified protein	0.106166
cid59762644	Bromodomain-containing protein 4	BRD4	O60885	CHEMBL1163125	Reader	0.106166
cid59762644	Bromodomain-containing protein 3	BRD3	Q15059	CHEMBL1795186	Reader	0.106166
cid59762644	Phosphodiesterase 5A	PDE5A	O76074	CHEMBL1827	Phosphodiesterase	0.106166
cid59762644	Insulin-like growth factor I receptor	IGF1R	P08069	CHEMBL1957	Kinase	0.106166
cid59762644	Hexokinase type IV	GCK	P35557	CHEMBL3820	Enzyme	0.106166
cid59762644	Vasopressin V1a receptor	AVPR1A	P37288	CHEMBL1889	Family A G protein-coupled receptor	0.106166
cid59762644	Isocitrate dehydrogenase [NADP] cytoplasmic	IDH1	O75874	CHEMBL2007625	Enzyme	0.106166
cid59762644	Platelet-derived growth factor receptor	PDGFRA PDGFRB	P16234 P09619	CHEMBL2095189	Kinase	0.106166
cid59762644	Kappa Opioid receptor	OPRK1	P41145	CHEMBL237	Family A G protein-coupled receptor	0.106166
cid59762644	Thrombin and coagulation factor X	F10	P00742	CHEMBL244	Protease	0.106166
cid59762644	Sodium channel protein type X alpha subunit	SCN10A	Q9Y5Y9	CHEMBL5451	Voltage-gated ion channel	0.106166
cid59762644	HLA class II histocompatibility antigen DRB1-1	HLA-DRB1	P04229	CHEMBL1943	Surface antigen	0.106166
cid59762644	SUMO-activating enzyme	SAE1 UBA2	Q9UBE0 Q9UBT2	CHEMBL2095174	Enzyme	0.106166
cid59762644	Muscarinic acetylcholine receptor M4	CHRM4	P08173	CHEMBL1821	Family A G protein-coupled receptor	0.106166
cid59762644	Muscarinic acetylcholine receptor M2	CHRM2	P08172	CHEMBL211	Family A G protein-coupled receptor	0.106166
cid59762644	Muscarinic acetylcholine receptor M3	CHRM3	P20309	CHEMBL245	Family A G protein-coupled receptor	0.106166
cid59762644	Peroxisome proliferator-activated receptor alpha	PPARA	Q07869	CHEMBL239	Nuclear receptor	0.106166
cid59762644	Neuropeptide S receptor	NPSR1	Q6W5P4	CHEMBL5162	Family A G protein-coupled receptor	0.106166
cid59762644	Fatty acid-binding protein, liver (by homology)	FABP1	P07148	CHEMBL5421	Fatty acid binding protein family	0.106166
cid59762644	Bromodomain-containing protein 2	BRD2	P25440	CHEMBL1293289	Reader	0.106166
cid59762644	G-protein coupled receptor kinase 2	GRK2	P25098	CHEMBL4079	Kinase	0.106166
cid59762644	Macrophage colony stimulating factor receptor	CSF1R	P07333	CHEMBL1844	Kinase	0.106166
cid59762644	Sodium channel protein type II alpha subunit	SCN2A	Q99250	CHEMBL4187	Voltage-gated ion channel	0.106166
cid59762644	Serine/threonine-protein kinase B-raf	BRAF	P15056	CHEMBL5145	Kinase	0.106166
cid59762644	Angiotensin-converting enzyme	ACE	P12821	CHEMBL1808	Protease	0.206119
cid59762644	Diacylglycerol O-acyltransferase 1	DGAT1	O75907	CHEMBL6009	Enzyme	0.122827
cid59762644	Gamma-secretase	PSEN2 PSENEN NCSTN APH1A PSEN1 APH1B	P49810 Q9NZ42 Q92542 Q96BI3 P49768 Q8WW43	CHEMBL2094135	Protease	0.114495
cid59762644	Matrix metalloproteinase 1	MMP1	P03956	CHEMBL332	Protease	0.114495
cid59762644	Matrix metalloproteinase 2	MMP2	P08253	CHEMBL333	Protease	0.114495
cid59762644	Matrix metalloproteinase 3	MMP3	P08254	CHEMBL283	Protease	0.114495
cid59762644	Renin	REN	P00797	CHEMBL286	Protease	0.114495
cid59762644	FK506-binding protein 1A	FKBP1A	P62942	CHEMBL1902	Isomerase	0.114495
cid59762644	Matrix metalloproteinase 9	MMP9	P14780	CHEMBL321	Protease	0.114495
cid59762644	Matrix metalloproteinase 8	MMP8	P22894	CHEMBL4588	Protease	0.114495
cid59762644	Cyclophilin A	PPIA	P62937	CHEMBL1949	Isomerase	0.106166
cid59762644	Cathepsin D	CTSD	P07339	CHEMBL2581	Protease	0.106166
cid59762644	Cholesteryl ester transfer protein	CETP	P11597	CHEMBL3572	Other ion channel	0.106166
cid59762644	Cathepsin (B and K)	CTSB	P07858	CHEMBL4072	Protease	0.106166
cid59762644	Mu opioid receptor	OPRM1	P35372	CHEMBL233	Family A G protein-coupled receptor	0.106166
cid59762644	Delta opioid receptor (by homology)	OPRD1	P41143	CHEMBL236	Family A G protein-coupled receptor	0.106166
cid59762644	Beta-secretase 1	BACE1	P56817	CHEMBL4822	Protease	0.106166
cid59762644	Inhibitor of apoptosis protein 3	XIAP	P98170	CHEMBL4198	Other cytosolic protein	0.106166
cid59762644	Cathepsin E	CTSE	P14091	CHEMBL3092	Protease	0.106166
cid59762644	Thrombin	F2	P00734	CHEMBL204	Protease	0.106166
cid59762644	Cyclooxygenase-2	PTGS2	P35354	CHEMBL230	Oxidoreductase	0.106166
cid59762644	Acyl coenzyme A:cholesterol acyltransferase 1	SOAT1	P35610	CHEMBL2782	Enzyme	0.106166
cid59762644	Neprilysin (by homology)	MME	P08473	CHEMBL1944	Protease	0.106166
cid59762644	Liver glycogen phosphorylase	PYGL	P06737	CHEMBL2568	Enzyme	0.106166
cid59762644	Bile acid receptor FXR	NR1H4	Q96RI1	CHEMBL2047	Nuclear receptor	0.106166
cid59762644	Cathepsin L	CTSL	P07711	CHEMBL3837	Protease	0.106166
cid59762644	Cathepsin K	CTSK	P43235	CHEMBL268	Protease	0.106166
cid59762644	Cathepsin S	CTSS	P25774	CHEMBL2954	Protease	0.106166
cid59762644	Ghrelin receptor	GHSR	Q92847	CHEMBL4616	Family A G protein-coupled receptor	0.106166
cid59762644	Apoptosis regulator Bcl-X	BCL2L1	Q07817	CHEMBL4625	Other ion channel	0.106166
cid59762644	Metabotropic glutamate receptor 5	GRM5	P41594	CHEMBL3227	Family C G protein-coupled receptor	0.106166
cid59762644	Phosphodiesterase 10A	PDE10A	Q9Y233	CHEMBL4409	Phosphodiesterase	0.106166
cid59762644	Prolyl endopeptidase	PREP	P48147	CHEMBL3202	Protease	0.106166
cid59762644	Cholecystokinin B receptor	CCKBR	P32239	CHEMBL298	Family A G protein-coupled receptor	0.106166
cid59762644	Trypsin I	PRSS1	P07477	CHEMBL209	Protease	0.106166
cid59762644	HLA class I histocompatibility antigen A-3	HLA-A	P04439	CHEMBL2632	Surface antigen	0.106166
cid59762644	11-beta-hydroxysteroid dehydrogenase 1	HSD11B1	P28845	CHEMBL4235	Enzyme	0.106166
cid59762644	Epoxide hydratase	EPHX2	P34913	CHEMBL2409	Protease	0.106166
cid59762644	Muscle glycogen phosphorylase	PYGM	P11217	CHEMBL3526	Enzyme	0.106166
cid59762644	26S proteosome	SEM1 PSMD8 PSMD4 PSMD13 PSMD7 PSMD6 PSMD11 PSMD12 PSMD3 PSMD2 PSMC5 PSMC3 PSMC6 PSMC4 PSMC1 PSMC2 ADRM1 PSMD14 PSMD1 PSMB7 PSMB4 PSMB3 PSMB11 PSMB10 PSMA8 PSMA7 PSMA6 PSMA5 PSMA4 PSMA3 PSMA2 PSMA1 PSMB6 PSMB9 PSMB8 PSMB5 PSMB1 PSMB2	P60896 P48556 P55036 Q9UNM6 P51665 Q15008 O00231 O00232 O43242 Q13200 P62195 P17980 P62333 P43686 P62191 P35998 Q16186 O00487 Q99460 Q99436 P28070 P49720 A5LHX3 P40306 Q8TAA3 O14818 P60900 P28066 P25789 P25788 P25787 P25786 P28072 P28065 P28062 P28074 P20618 P49721	CHEMBL2364701	Protease	0.106166
cid59762644	Neurokinin 1 receptor	TACR1	P25103	CHEMBL249	Family A G protein-coupled receptor	0.106166
cid59762644	Calpain 2	CAPN2	P17655	CHEMBL2382	Protease	0.106166
cid59762644	Proteasome Macropain subunit MB1	PSMB5	P28074	CHEMBL4662	Protease	0.106166
cid59762644	Glycogen synthase kinase-3 beta	GSK3B	P49841	CHEMBL262	Kinase	0.106166
cid59762644	Orexin receptor 2	HCRTR2	O43614	CHEMBL4792	Family A G protein-coupled receptor	0.106166
cid59762644	Orexin receptor 1	HCRTR1	O43613	CHEMBL5113	Family A G protein-coupled receptor	0.106166
cid59762644	Sonic hedgehog protein	SHH	Q15465	CHEMBL5602	Unclassified protein	0.106166
cid59762644	Histone deacetylase 1	HDAC1	Q13547	CHEMBL325	Eraser	0.106166
cid59762644	MAP kinase p38 alpha	MAPK14	Q16539	CHEMBL260	Kinase	0.106166
cid59762644	Arachidonate 15-lipoxygenase	ALOX15	P16050	CHEMBL2903	Enzyme	0.106166
cid59762644	Tyrosyl-tRNA synthetase	YARS	P54577	CHEMBL3179	Enzyme	0.106166
cid59762644	Arylamine N-acetyltransferase 1	NAT1	P18440	CHEMBL5101	Enzyme	0.106166
cid59762644	Atrial natriuretic factor	NPPA	P01160	CHEMBL1293193	Unclassified protein	0.106166
cid59762644	C-C chemokine receptor type 3	CCR3	P51677	CHEMBL3473	Family A G protein-coupled receptor	0.106166
cid59762644	Neurotensin receptor 2	NTSR2	O95665	CHEMBL2514	Family A G protein-coupled receptor	0.106166
cid59762644	Serine/threonine-protein kinase PIM1	PIM1	P11309	CHEMBL2147	Kinase	0.106166
cid59762644	Neuromedin B receptor	NMBR	P28336	CHEMBL3636	Family A G protein-coupled receptor	0.106166
cid59762644	Serine/threonine-protein kinase PIM2	PIM2	Q9P1W9	CHEMBL4523	Kinase	0.106166
cid59762644	Chromobox protein homolog 7	CBX7	O95931	CHEMBL1764946	Reader	0.106166
cid59762644	C-C chemokine receptor type 1	CCR1	P32246	CHEMBL2413	Family A G protein-coupled receptor	0.106166
cid59762644	Probable G-protein coupled receptor 139	GPR139	Q6DWJ6	CHEMBL3632455	Family A G protein-coupled receptor	0.106166
cid59762644	C-C chemokine receptor type 8	CCR8	P51685	CHEMBL4596	Family A G protein-coupled receptor	0.106166
cid59762644	N-acylsphingosine-amidohydrolase	NAAA	Q02083	CHEMBL4349	Enzyme	0.106166
cid59762644	Protein Wnt-3a	WNT3A	P56704	CHEMBL1255137	Unclassified protein	0.106166
cid59762644	Phosphodiesterase 4A	PDE4A	P27815	CHEMBL254	Phosphodiesterase	0.106166
cid59762644	Tankyrase-2	TNKS2	Q9H2K2	CHEMBL6154	Enzyme	0.106166
cid59762644	Peptidyl-glycine alpha-amidating monooxygenase	PAM	P19021	CHEMBL2544	Enzyme	0.106166
cid59762644	Proteinase-activated receptor 2	F2RL1	P55085	CHEMBL5963	Family A G protein-coupled receptor	0.106166
cid59762644	Muscarinic acetylcholine receptor M1	CHRM1	P11229	CHEMBL216	Family A G protein-coupled receptor	0.106166
cid59762644	GABA receptor alpha-1 subunit (by homology)	GABRA1	P14867	CHEMBL1962	Ligand-gated ion channel	0.106166
cid59762644	GABA receptor alpha-5 subunit (by homology)	GABRA5	P31644	CHEMBL5112	Ligand-gated ion channel	0.106166
cid59762644	Fibroblast activation protein alpha	FAP	Q12884	CHEMBL4683	Protease	0.106166
cid59762644	MAP kinase ERK2	MAPK1	P28482	CHEMBL4040	Kinase	0.106166
cid59762644	Caspase-3	CASP3	P42574	CHEMBL2334	Protease	0.106166
cid59762644	Focal adhesion kinase 1	PTK2	Q05397	CHEMBL2695	Kinase	0.106166
cid59762644	Bcl-2-related protein A1	BCL2A1	Q16548	CHEMBL6044	Unclassified protein	0.106166
cid59762644	Bromodomain-containing protein 4	BRD4	O60885	CHEMBL1163125	Reader	0.106166
cid59762644	Bromodomain-containing protein 3	BRD3	Q15059	CHEMBL1795186	Reader	0.106166
cid59762644	Phosphodiesterase 5A	PDE5A	O76074	CHEMBL1827	Phosphodiesterase	0.106166
cid59762644	Insulin-like growth factor I receptor	IGF1R	P08069	CHEMBL1957	Kinase	0.106166
cid59762644	Hexokinase type IV	GCK	P35557	CHEMBL3820	Enzyme	0.106166
cid59762644	Vasopressin V1a receptor	AVPR1A	P37288	CHEMBL1889	Family A G protein-coupled receptor	0.106166
cid59762644	Isocitrate dehydrogenase [NADP] cytoplasmic	IDH1	O75874	CHEMBL2007625	Enzyme	0.106166
cid59762644	Platelet-derived growth factor receptor	PDGFRA PDGFRB	P16234 P09619	CHEMBL2095189	Kinase	0.106166
cid59762644	Kappa Opioid receptor	OPRK1	P41145	CHEMBL237	Family A G protein-coupled receptor	0.106166
cid59762644	Thrombin and coagulation factor X	F10	P00742	CHEMBL244	Protease	0.106166
cid59762644	Sodium channel protein type X alpha subunit	SCN10A	Q9Y5Y9	CHEMBL5451	Voltage-gated ion channel	0.106166
cid59762644	HLA class II histocompatibility antigen DRB1-1	HLA-DRB1	P04229	CHEMBL1943	Surface antigen	0.106166
cid59762644	SUMO-activating enzyme	SAE1 UBA2	Q9UBE0 Q9UBT2	CHEMBL2095174	Enzyme	0.106166
cid59762644	Muscarinic acetylcholine receptor M4	CHRM4	P08173	CHEMBL1821	Family A G protein-coupled receptor	0.106166
cid59762644	Muscarinic acetylcholine receptor M2	CHRM2	P08172	CHEMBL211	Family A G protein-coupled receptor	0.106166
cid59762644	Muscarinic acetylcholine receptor M3	CHRM3	P20309	CHEMBL245	Family A G protein-coupled receptor	0.106166
cid59762644	Peroxisome proliferator-activated receptor alpha	PPARA	Q07869	CHEMBL239	Nuclear receptor	0.106166
cid59762644	Neuropeptide S receptor	NPSR1	Q6W5P4	CHEMBL5162	Family A G protein-coupled receptor	0.106166
cid59762644	Fatty acid-binding protein, liver (by homology)	FABP1	P07148	CHEMBL5421	Fatty acid binding protein family	0.106166
cid59762644	Bromodomain-containing protein 2	BRD2	P25440	CHEMBL1293289	Reader	0.106166
cid59762644	G-protein coupled receptor kinase 2	GRK2	P25098	CHEMBL4079	Kinase	0.106166
cid59762644	Macrophage colony stimulating factor receptor	CSF1R	P07333	CHEMBL1844	Kinase	0.106166
cid59762644	Sodium channel protein type II alpha subunit	SCN2A	Q99250	CHEMBL4187	Voltage-gated ion channel	0.106166
cid59762644	Serine/threonine-protein kinase B-raf	BRAF	P15056	CHEMBL5145	Kinase	0.106166
cid71316330	Angiotensin-converting enzyme	ACE	P12821	CHEMBL1808	Protease	0.573001
cid71316330	Matrix metalloproteinase 2	MMP2	P08253	CHEMBL333	Protease	0.185437
cid71316330	Xaa-Pro aminopeptidase 1	XPNPEP1	Q9NQW7	CHEMBL3782	Protease	0.169271
cid71316330	Xaa-Pro aminopeptidase 2	XPNPEP2	O43895	CHEMBL4610	Protease	0.169271
cid71316330	Matrix metalloproteinase 9	MMP9	P14780	CHEMBL321	Protease	0.169271
cid71316330	Neprilysin (by homology)	MME	P08473	CHEMBL1944	Protease	0.153093
cid71316330	Matrix metalloproteinase 8	MMP8	P22894	CHEMBL4588	Protease	0.153093
cid71316330	Matrix metalloproteinase 3	MMP3	P08254	CHEMBL283	Protease	0.128899
cid71316330	Renin	REN	P00797	CHEMBL286	Protease	0.120824
cid71316330	Matrix metalloproteinase 1	MMP1	P03956	CHEMBL332	Protease	0.120824
cid71316330	Cyclooxygenase-2	PTGS2	P35354	CHEMBL230	Oxidoreductase	0.112748
cid71316330	Inhibitor of apoptosis protein 3	XIAP	P98170	CHEMBL4198	Other cytosolic protein	0.112748
cid71316330	Aminopeptidase N	ANPEP	P15144	CHEMBL1907	Protease	0.112748
cid71316330	Neurotensin receptor 1	NTSR1	P30989	CHEMBL4123	Family A G protein-coupled receptor	0.104672
cid71316330	HLA class I histocompatibility antigen A-3	HLA-A	P04439	CHEMBL2632	Surface antigen	0.104672
cid71316330	Leucine aminopeptidase	LAP3	P28838	CHEMBL3965	Protease	0.104672
cid71316330	Xaa-Pro dipeptidase	PEPD	P12955	CHEMBL4185	Protease	0.104672
cid71316330	Cathepsin (B and K)	CTSB	P07858	CHEMBL4072	Protease	0.104672
cid71316330	Matrix metalloproteinase 13	MMP13	P45452	CHEMBL280	Protease	0.104672
cid71316330	Matrix metalloproteinase 12	MMP12	P39900	CHEMBL4393	Protease	0.104672
cid71316330	Muscarinic acetylcholine receptor M4	CHRM4	P08173	CHEMBL1821	Family A G protein-coupled receptor	0.104672
cid71316330	Muscarinic acetylcholine receptor M2	CHRM2	P08172	CHEMBL211	Family A G protein-coupled receptor	0.104672
cid71316330	Muscarinic acetylcholine receptor M1	CHRM1	P11229	CHEMBL216	Family A G protein-coupled receptor	0.104672
cid71316330	Muscarinic acetylcholine receptor M3	CHRM3	P20309	CHEMBL245	Family A G protein-coupled receptor	0.104672
cid71316330	FK506-binding protein 1A	FKBP1A	P62942	CHEMBL1902	Isomerase	0.104672
cid71316330	Disks large homolog 4	DLG4	P78352	CHEMBL5666	Unclassified protein	0.104672
cid71316330	NAD-dependent deacetylase sirtuin 1	SIRT1	Q96EB6	CHEMBL4506	Eraser	0.104672
cid71316330	G protein-coupled receptor 44	PTGDR2	Q9Y5Y4	CHEMBL5071	Family A G protein-coupled receptor	0.104672
cid71316330	MAP kinase ERK2	MAPK1	P28482	CHEMBL4040	Kinase	0.104672
cid71316330	Prolyl endopeptidase	PREP	P48147	CHEMBL3202	Protease	0.104672
cid71316330	Thrombin	F2	P00734	CHEMBL204	Protease	0.104672
cid71316330	Cystinyl aminopeptidase	LNPEP	Q9UIQ6	CHEMBL2693	Protease	0.104672
cid71316330	Integrin alpha-4	ITGA4	P13612	CHEMBL278	Membrane receptor	0.104672
cid71316330	Mu opioid receptor	OPRM1	P35372	CHEMBL233	Family A G protein-coupled receptor	0.104672
cid71316330	Delta opioid receptor	OPRD1	P41143	CHEMBL236	Family A G protein-coupled receptor	0.104672
cid71316330	Integrin alpha-4/beta-1	ITGB1 ITGA4	P05556 P13612	CHEMBL1907599	Membrane receptor	0.104672
cid71316330	Beta-secretase 1	BACE1	P56817	CHEMBL4822	Protease	0.104672
cid71316330	Protein farnesyltransferase	FNTA FNTB	P49354 P49356	CHEMBL2094108	Enzyme	0.104672
cid71316330	Histone deacetylase 1	HDAC1	Q13547	CHEMBL325	Eraser	0.104672
cid71316330	Thromboxane A2 receptor	TBXA2R	P21731	CHEMBL2069	Family A G protein-coupled receptor	0.104672
cid71316330	Endothelin receptor ET-A	EDNRA	P25101	CHEMBL252	Family A G protein-coupled receptor	0.104672
cid71316330	Gamma-secretase	PSEN2 PSENEN NCSTN APH1A PSEN1 APH1B	P49810 Q9NZ42 Q92542 Q96BI3 P49768 Q8WW43	CHEMBL2094135	Protease	0.104672
cid71316330	C3a anaphylatoxin chemotactic receptor	C3AR1	Q16581	CHEMBL4761	Family A G protein-coupled receptor	0.104672
cid71316330	Muscarinic acetylcholine receptor M5	CHRM5	P08912	CHEMBL2035	Family A G protein-coupled receptor	0.104672
cid71316330	Peptidyl-prolyl cis-trans isomerase NIMA-interacting 1	PIN1	Q13526	CHEMBL2288	Enzyme	0.104672
cid71316330	Chromobox protein homolog 7	CBX7	O95931	CHEMBL1764946	Reader	0.104672
cid71316330	E3 SUMO-protein ligase CBX4	CBX4	O00257	CHEMBL3232685	Enzyme	0.104672
cid71316330	Cathepsin D	CTSD	P07339	CHEMBL2581	Protease	0.104672
cid71316330	Proenkephalin B	PDYN	P01213	CHEMBL2227	Other ion channel	0.104672
cid71316330	Aldose reductase (by homology)	AKR1B1	P15121	CHEMBL1900	Enzyme	0.104672
cid71316330	Aldehyde reductase	AKR1A1	P14550	CHEMBL2246	Enzyme	0.104672
cid71316330	Aldo-keto reductase family 1 member B10	AKR1B10	O60218	CHEMBL5983	Enzyme	0.104672
cid71316330	Atrial natriuretic factor	NPPA	P01160	CHEMBL1293193	Unclassified protein	0.104672
cid71316330	Aldo-keto-reductase family 1 member C3	AKR1C3	P42330	CHEMBL4681	Enzyme	0.104672
cid71316330	Peroxisome proliferator-activated receptor alpha	PPARA	Q07869	CHEMBL239	Nuclear receptor	0.104672
cid71316330	Caspase-1	CASP1	P29466	CHEMBL4801	Protease	0.104672
cid71316330	Bradykinin B1 receptor	BDKRB1	P46663	CHEMBL4308	Family A G protein-coupled receptor	0.104672
cid71316330	Trypsin I	PRSS1	P07477	CHEMBL209	Protease	0.104672
cid71316330	Kappa Opioid receptor	OPRK1	P41145	CHEMBL237	Family A G protein-coupled receptor	0.104672
cid71316330	HMG-CoA reductase	HMGCR	P04035	CHEMBL402	Oxidoreductase	0.104672
cid71316330	Androgen Receptor	AR	P10275	CHEMBL1871	Nuclear receptor	0.104672
cid71316330	Aldo-keto reductase family 1 member C4	AKR1C4	P17516	CHEMBL4999	Enzyme	0.104672
cid71316330	Dipeptidyl peptidase IV	DPP4	P27487	CHEMBL284	Protease	0.104672
cid71316330	Matrix metalloproteinase 10	MMP10	P09238	CHEMBL4270	Protease	0.104672
cid71316330	Acyl-CoA:dihydroxyacetonephosphateacyltransferase	GNPAT	O15228	CHEMBL4494	Enzyme	0.104672
cid71316330	ADAM12	ADAM12	O43184	CHEMBL5030	Protease	0.104672
cid71316330	Solute carrier family 22 member 12	SLC22A12	Q96S37	CHEMBL6120	Electrochemical transporter	0.104672
cid71316330	Cathepsin E	CTSE	P14091	CHEMBL3092	Protease	0.104672
cid71316330	PI3-kinase p110-alpha subunit	PIK3CA	P42336	CHEMBL4005	Enzyme	0.104672
cid71316330	Lysosomal protective protein	CTSA	P10619	CHEMBL6115	Protease	0.104672
cid71316330	Matrix metalloproteinase 7	MMP7	P09237	CHEMBL4073	Protease	0.104672
cid71316330	Angiotensin II receptor	AGTR2	P50052	CHEMBL4607	Family A G protein-coupled receptor	0.104672
cid71316330	Leukocyte elastase	ELANE	P08246	CHEMBL248	Protease	0.104672
cid71316330	Chymase	CMA1	P23946	CHEMBL4068	Protease	0.104672
cid71316330	DNA topoisomerase I	TOP1	P11387	CHEMBL1781	Isomerase	0.104672
cid71316330	Dual specificity protein phosphatase 3	DUSP3	P51452	CHEMBL2635	Phosphatase	0.104672
cid71316330	Free fatty acid receptor 1	FFAR1	O14842	CHEMBL4422	Family A G protein-coupled receptor	0.104672
cid71316330	Fibroblast activation protein alpha (by homology)	FAP	Q12884	CHEMBL4683	Protease	0.104672
cid71316330	Prostanoid DP receptor	PTGDR	Q13258	CHEMBL4427	Family A G protein-coupled receptor	0.104672
cid71316330	Prostanoid EP3 receptor	PTGER3	P43115	CHEMBL3710	Family A G protein-coupled receptor	0.104672
cid71316330	Histone deacetylase 3	HDAC3	O15379	CHEMBL1829	Eraser	0.104672
cid71316330	Histone deacetylase 6	HDAC6	Q9UBN7	CHEMBL1865	Eraser	0.104672
cid71316330	Histone deacetylase 8	HDAC8	Q9BY41	CHEMBL3192	Eraser	0.104672
cid71316330	Oxytocin receptor	OXTR	P30559	CHEMBL2049	Family A G protein-coupled receptor	0.104672
cid71316330	Calcitonin gene-related peptide type 1 receptor	CALCRL	Q16602	CHEMBL3798	Family B G protein-coupled receptor	0.104672
cid71316330	Cholecystokinin B receptor	CCKBR	P32239	CHEMBL298	Family A G protein-coupled receptor	0.104672
cid71316330	Integrin alpha2/beta1	ITGB1 ITGA2	P05556 P17301	CHEMBL3137268	Unclassified protein	0.104672
cid71316330	NAD-dependent deacetylase sirtuin 3	SIRT3	Q9NTG7	CHEMBL4461	Eraser	0.104672
cid71316330	Histone deacetylase 2	HDAC2	Q92769	CHEMBL1937	Eraser	0.104672
cid71316330	Histone deacetylase 10	HDAC10	Q969S8	CHEMBL5103	Eraser	0.104672
cid71316330	Epoxide hydratase	EPHX2	P34913	CHEMBL2409	Protease	0.104672
cid71316330	Prostanoid EP1 receptor	PTGER1	P34995	CHEMBL1811	Family A G protein-coupled receptor	0.104672
cid71316330	Kelch-like ECH-associated protein 1	KEAP1	Q14145	CHEMBL2069156	Unclassified protein	0.104672
cid71316330	Kallikrein 1	KLK1	P06870	CHEMBL2319	Protease	0.104672
cid71316330	Baculoviral IAP repeat-containing protein 2	BIRC2	Q13490	CHEMBL5462	Enzyme	0.104672
cid71316330	11-beta-hydroxysteroid dehydrogenase 1	HSD11B1	P28845	CHEMBL4235	Enzyme	0.104672
cid71316330	Melanocortin receptor 4	MC4R	P32245	CHEMBL259	Family A G protein-coupled receptor	0.104672
cid71316330	Melanocortin receptor 1	MC1R	Q01726	CHEMBL3795	Family A G protein-coupled receptor	0.104672
cid71316330	Melanocortin receptor 3	MC3R	P41968	CHEMBL4644	Family A G protein-coupled receptor	0.104672
cid71316330	3-phosphoinositide dependent protein kinase-1	PDPK1	O15530	CHEMBL2534	Kinase	0.104672
cid71587581	Adenosine A2b receptor	ADORA2B	P29275	CHEMBL255	Family A G protein-coupled receptor	0.106543
cid71587581	Carbonic anhydrase IV	CA4	P22748	CHEMBL3729	Lyase	0.106543
cid71587581	Carbonic anhydrase VII	CA7	P43166	CHEMBL2326	Lyase	0.106543
cid71587581	Carbonic anhydrase XII	CA12	O43570	CHEMBL3242	Lyase	0.106543
cid71587581	Casein kinase II alpha	CSNK2A1	P68400	CHEMBL3629	Kinase	0.106543
cid71587581	Cyclin-dependent kinase 5/CDK5 activator 1	CDK5R1 CDK5	Q15078 Q00535	CHEMBL1907600	Kinase	0.106543
cid71587581	Cytochrome P450 26A1	CYP26A1	O43174	CHEMBL5141	Cytochrome P450	0.106543
cid71587581	Dihydrofolate reductase	DHFR	P00374	CHEMBL202	Oxidoreductase	0.106543
cid71587581	DNA topoisomerase I	TOP1	P11387	CHEMBL1781	Isomerase	0.106543
cid71587581	Dual specificity protein phosphatase 3	DUSP3	P51452	CHEMBL2635	Phosphatase	0.106543
cid71587581	Endothelin receptor ET-A	EDNRA	P25101	CHEMBL252	Family A G protein-coupled receptor	0.106543
cid71587581	Endothelin receptor ET-B	EDNRB	P24530	CHEMBL1785	Family A G protein-coupled receptor	0.106543
cid71587581	Fibroblast growth factor receptor 1	FGFR1	P11362	CHEMBL3650	Kinase	0.106543
[truncated: 2,269 more rows]

## Sheet: Table S3
Table S3 The classifications of 50 diseases enriched by the common targets
NO.	Term	Count	Genes	Classification of diseases
1	Schizophrenia	45	GABRB3, CHRM2, GSK3B, OXTR, HDAC2, HDAC3, CHRM1, HDAC1, CHRM4, CHRM5, PSEN2, PLG, PTGS2, MAPK8, GRM5, CASP3, CTSK, CHEK1, KDR, MAPK1, DRD2, NTSR1, NTRK1, GABRA1, ACE, EPHX2, MMP3, SIGMAR1, TACR3, HLA-A, AVPR1A, OPRM1, MAPK14, F2, PDYN, MMP9, SIRT1, HCRTR1, BACE1, PIK3CA, DLG4, PPARA, PPIA, HLA-DRB1, CDK5R1	Mental and behavioural disorde
2	Mental Depression	19	GABRB3, CHRM2, GSK3B, HDAC2, OXTR, OPRK1, TACR1, OPRM1, PTGS2, PDYN, HDAC6, HCRTR1, MC4R, DPP4, HSD11B1, MAPK8, DLG4, REN, DRD2	Mental and behavioural disorde
3	Depressive disorder	19	GABRB3, CHRM2, GSK3B, OXTR, ACE, OPRK1, TACR1, OPRM1, PTGS2, PDYN, HDAC6, HCRTR1, MC4R, DPP4, HSD11B1, MAPK8, DLG4, REN, DRD2	Mental and behavioural disorde
4	Bipolar Disorder	18	GABRB3, CHRM2, NTRK1, GSK3B, GABRA1, ACE, PSEN2, TACR1, PDYN, SIRT1, MMP9, GRM5, PDE10A, DLG4, MAPK1, REN, DRD2, HLA-DRB1	Mental and behavioural disorde
5	Mood Disorders	16	CHRM2, GSK3B, GABRA1, HDAC2, HDAC1, SIGMAR1, OPRK1, TACR1, PTGS2, PDYN, SIRT1, SIRT2, HCRTR1, DLG4, DRD2, NTSR1	Mental and behavioural disorde
6	Unipolar Depression	13	GSK3B, OXTR, ACE, PLG, PTGS2, PDYN, MMP8, GRM5, DLG4, ANPEP, KDR, REN, DRD2	Mental and behavioural disorde
7	Major Depressive Disorder	12	GSK3B, GRM5, OXTR, ACE, DLG4, ANPEP, KDR, PLG, DRD2, PDYN, MMP8, PTGS2	Mental and behavioural disorde
8	Cocaine-Related Disorders	11	GRM5, CCKBR, SIGMAR1, CHRM5, TACR3, OPRK1, MAPK1, OPRM1, DRD2, PDYN, HCRTR1	Diabetes
9	Streptozotocin Diabetes	10	CHRM2, HSD11B1, ACE, CASP3, MMP2, REN, PPARA, PTGS2, SIRT1, MMP9	Diabetes
10	Diabetes Mellitus, Experimental	10	CHRM2, HSD11B1, ACE, CASP3, MMP2, REN, PPARA, PTGS2, SIRT1, MMP9	Diabetes
11	Symmetric Diabetic Proximal Motor Neuropathy	6	CHRM2, GRM5, MME, CASP3, MMP2, MMP9	Diabetes
12	Diabetic Asymmetric Polyneuropathy	6	CHRM2, GRM5, MME, CASP3, MMP2, MMP9	Diabetes
13	Diabetic Mononeuropathy	6	CHRM2, GRM5, MME, CASP3, MMP2, MMP9	Diabetes
14	Diabetic Polyneuropathies	6	CHRM2, GRM5, MME, CASP3, MMP2, MMP9	Diabetes
15	Diabetic Neuropathies	6	CHRM2, GRM5, MME, CASP3, MMP2, MMP9	Diabetes
16	Diabetic Neuralgia	6	CHRM2, GRM5, MME, CASP3, MMP2, MMP9	Diabetes
17	Diabetic Amyotrophy	6	CHRM2, GRM5, MME, CASP3, MMP2, MMP9	Diabetes
18	Diabetic Autonomic Neuropathy	6	CHRM2, GRM5, MME, CASP3, MMP2, MMP9	Diabetes
19	Alloxan Diabetes	10	CHRM2, HSD11B1, ACE, CASP3, MMP2, REN, PPARA, PTGS2, SIRT1, MMP9	Diabetes
20	Asymmetric Diabetic Proximal Motor Neuropathy	6	CHRM2, GRM5, MME, CASP3, MMP2, MMP9	Diabetes
21	Hypertensive disease	14	GSK3B, ACE, KLK1, MMP2, PLG, TACR1, PTGS2, MMP9, HSD11B1, EDNRA, NPPA, REN, DRD2, PPARA	Cardiovascular disease
22	Congestive heart failure	10	ITGB1, GSK3B, EDNRA, ACE, EPHX2, AVPR2, NPPA, REN, PTGS2, SIRT1	Cardiovascular disease
23	Myocardial Failure	10	ITGB1, GSK3B, EDNRA, ACE, EPHX2, AVPR2, NPPA, REN, PTGS2, SIRT1	Cardiovascular disease
24	Heart failure	10	ITGB1, GSK3B, EDNRA, ACE, EPHX2, AVPR2, NPPA, REN, PTGS2, SIRT1	Cardiovascular disease
25	Heart Decompensation	10	ITGB1, GSK3B, EDNRA, ACE, EPHX2, AVPR2, NPPA, REN, PTGS2, SIRT1	Cardiovascular disease
26	Heart Failure, Right-Sided	10	ITGB1, GSK3B, EDNRA, ACE, EPHX2, AVPR2, NPPA, REN, PTGS2, SIRT1	Cardiovascular disease
27	Left-Sided Heart Failure	10	ITGB1, GSK3B, EDNRA, ACE, EPHX2, AVPR2, NPPA, REN, PTGS2, SIRT1	Cardiovascular disease
28	Myocardial Infarction	9	GSK3B, ACE, KLK1, CASP3, MMP2, NPPA, REN, F2, MMP9	Cardiovascular disease
29	Brain Ischemia	7	ACE, CHRM1, CASP3, MAPK1, F2, PTGS2, MMP9	Cardiovascular disease
30	Cerebral Ischemia	7	ACE, CHRM1, CASP3, MAPK1, F2, PTGS2, MMP9	Cardiovascular disease
31	Cerebral Hemorrhage	6	ACE, CASP3, MMP2, MMP3, KDR, MMP9	Cardiovascular disease
32	Neoplasm Metastasis	11	ITGB1, ACE, PIK3CA, MMP1, MMP2, NPPA, MAPK1, PTGS2, SIRT1, PPIA, MMP9	Cancer
33	Squamous cell carcinoma	10	ITGB1, HDAC2, PIK3CA, PTGER1, HDAC1, MAPK1, PTGS2, PPIA, MMP9, SIRT3	Cancer
34	Tactile Allodynia	9	MAPK8, CCKBR, PTGER1, MMP3, MAPK1, TACR1, OPRM1, PDYN, PTGS2	Allodynia
35	Mechanical Allodynia	9	MAPK8, CCKBR, PTGER1, MMP3, MAPK1, TACR1, OPRM1, PDYN, PTGS2	Allodynia
36	Hyperalgesia	9	MAPK8, CCKBR, PTGER1, MMP3, MAPK1, TACR1, OPRM1, PDYN, PTGS2	Allodynia
37	Hyperalgesia, Secondary	9	MAPK8, CCKBR, PTGER1, MMP3, MAPK1, TACR1, OPRM1, PDYN, PTGS2	Allodynia
38	Hyperalgesia, Thermal	9	MAPK8, CCKBR, PTGER1, MMP3, MAPK1, TACR1, OPRM1, PDYN, PTGS2	Allodynia
39	Hyperalgesia, Primary	9	MAPK8, CCKBR, PTGER1, MMP3, MAPK1, TACR1, OPRM1, PDYN, PTGS2	Allodynia
40	Cocaine Dependence	13	OPRD1, SIGMAR1, CHRM5, TACR3, OPRK1, OPRM1, PDYN, HCRTR1, MC4R, GRM5, CCKBR, MAPK1, DRD2	Addiction
41	Cocaine Abuse	11	GRM5, CCKBR, SIGMAR1, CHRM5, TACR3, OPRK1, MAPK1, OPRM1, DRD2, PDYN, HCRTR1	Addiction
42	Drug Withdrawal Symptoms	10	OPRD1, CCKBR, CHRM5, OPRK1, MAPK1, REN, TACR1, DRD2, MMP9, HCRTR1	Addiction
43	Substance Withdrawal Syndrome	10	OPRD1, CCKBR, CHRM5, OPRK1, MAPK1, REN, TACR1, DRD2, MMP9, HCRTR1	Addiction
44	Withdrawal Symptoms	10	OPRD1, CCKBR, CHRM5, OPRK1, MAPK1, REN, TACR1, DRD2, MMP9, HCRTR1	Addiction
45	Alcoholic Intoxication, Chronic	19	GABRB3, CHRM2, OPRD1, GHSR, GABRA1, HDAC2, ACE, MMP2, SIGMAR1, TACR3, OPRK1, TACR1, OPRM1, PDYN, MMP9, PDE10A, REN, DRD2, NTSR1	Alcoholism
46	Alcohol abuse	10	GHSR, GABRA1, MMP2, TACR3, TACR1, OPRM1, F2, DRD2, PDYN, SIRT1	Alcoholism
47	Allodynia	9	MAPK8, CCKBR, PTGER1, MMP3, MAPK1, TACR1, OPRM1, PDYN, PTGS2	Allodynia
48	Proteinuria	7	DPP4, CTSL, REN, PPARA, PTGS2, HLA-DRB1, CTSB	Urinary system disease
49	Non-alcoholic Fatty Liver Disease	7	ACE, MMP1, NR1H4, F2, JAK2, PPARA, SIRT1	Endocrine and metabolic disease
50	Nonalcoholic Steatohepatitis	7	ACE, MMP1, NR1H4, F2, JAK2, PPARA, SIRT1	Endocrine and metabolic disease
